# Supplementary material for: Negative regulation of autophagy by UBA6-BIRC6–mediated ubiquitination of LC3
Source: eLife. 2019 Nov 6;8:e50034. doi: 10.7554/eLife.50034 (PMC6863627; doi:10.7554/eLife.50034)
Supplement: Supplementary file 1. [file elife-50034-supp1.xlsx]

## Sheet: report_table
Supplementary file 1. Summary of next generation sequencing reads in the primary genome-wide screen
gene_id	UID	seq	Numbers of reads in the control population	Numbers of reads in the sorted population
A1BG	HGLibA_00001	GTCGCTGAGCTCCGATTCGA	7	0
A1BG	HGLibA_00002	ACCTGTAGTTGCCGGCGTGC	9	0
A1BG	HGLibA_00003	CGTCAGCGTCACATTGGCCA	32	0
A1BG	HGLibB_00001	CAATGTGACGCTGACGTGCC	39	0
A1BG	HGLibB_00002	TGTCTCCGCAGGTGTCACCT	18	1
A1BG	HGLibB_00003	CATATGGCTGCTTCTGTCAC	27	0
A1CF	HGLibA_00004	CGCGCACTGGTCCAGCGCAC	1	0
A1CF	HGLibA_00005	CCAAGCTATATCCTGTGCGC	13	1
A1CF	HGLibA_00006	AAGTTGCTTGATTGCATTCT	13	0
A1CF	HGLibB_00004	GGTGCAGCATCCCAACCAGG	14	0
A1CF	HGLibB_00005	GGGATGCTGCACCCCCTGAA	11	0
A1CF	HGLibB_00006	AACTTAATAATTATGAAATT	15	0
A2M	HGLibA_00007	CGCTTCTTAAATTCTTGGGT	3	0
A2M	HGLibA_00008	TCACAGCGAAGGCGACACAG	9	0
A2M	HGLibA_00009	CAAACTCCTTCATCCAAGTC	16	0
A2M	HGLibB_00007	CCCAAAGTCTTCATCCAATG	17	0
A2M	HGLibB_00008	CCCACAGACGCCTCAGTCTC	17	1
A2M	HGLibB_00009	TCCCAGGCAGTATATGGTTC	19	1
A2ML1	HGLibA_00010	AAATTTCCCCTCCGTTCAGA	8	8
A2ML1	HGLibA_00011	GCTTACCTGTAGTTCCACCA	18	0
A2ML1	HGLibA_00012	TATTTCCAACTCCCGACACC	11	0
A2ML1	HGLibB_00010	GACAAACCTCTCTACACCCC	14	0
A2ML1	HGLibB_00011	GCCGGGCTGGTAATGTCACC	22	0
A2ML1	HGLibB_00012	GTATTTCCGCATTGTCACCA	18	0
A3GALT2	HGLibA_00013	CGAATGCGCGTCGCGTTCGA	8	0
A3GALT2	HGLibA_00014	CTTCGAACGCGACGCGCATT	13	1
A3GALT2	HGLibA_00015	CGGCAGATCCTACTTACACT	0	0
A3GALT2	HGLibB_00013	AAGTTCTGACCTGTACCCCC	20	0
A3GALT2	HGLibB_00014	GGCCGAAGGGCAGACGCCCA	1	0
A3GALT2	HGLibB_00015	AGCAAAGATAGTCAGCCCAA	10	0
A4GALT	HGLibA_00016	CAGTCCCGCTACGTCCTCAA	23	1
A4GALT	HGLibA_00017	CTACTGCCCCACGACGCACG	14	0
A4GALT	HGLibA_00018	CTTTGAGGACATCAACCCCG	19	0
A4GALT	HGLibB_00016	CGTGCGTCGTGGGGCAGTAG	9	0
A4GALT	HGLibB_00017	CTTCCACATGAGTGCGATCC	3	0
A4GALT	HGLibB_00018	GAACAATGAAGTCCGTGTCC	16	0
A4GNT	HGLibA_00019	CAGCTCGGATGCATCCCGCC	10	0
A4GNT	HGLibA_00020	GTAGCGCCTCCACTCTCGAT	5	0
A4GNT	HGLibA_00021	GAAACACAATGCCACGTCTG	22	0
A4GNT	HGLibB_00019	AAACGTTGTCTATTGCTGAC	20	0
A4GNT	HGLibB_00020	ACCCCATCTCCTATCGAGAG	6	0
A4GNT	HGLibB_00021	GCTTCTCGGTACTCTAGTAA	15	0
AAAS	HGLibA_00022	TCCCTTATCAGGCGTGATGT	13	0
AAAS	HGLibA_00023	CCCAGACGGCAGCAAAATCC	15	0
AAAS	HGLibA_00024	GTGGGGTGACCAACCTGCTC	6	0
AAAS	HGLibB_00022	GCACTCACCAATTTGTGACT	3	0
AAAS	HGLibB_00023	AATTTGCCCAAGTCACAAAT	1	0
AAAS	HGLibB_00024	TTTCATTTAGCACCCCAAAA	8	1
AACS	HGLibA_00025	CCCCGGTCGGGAGGAGATCC	25	0
AACS	HGLibA_00026	CTTCTCACGTGTGTATGATG	14	0
AACS	HGLibA_00027	GTTATGATGACTTGTACCAT	17	1
AACS	HGLibB_00025	CGCCGCCGCCATGTCCAAGG	9	1
AACS	HGLibB_00026	CTTTGTTTGCAGCAGCAATG	19	0
AACS	HGLibB_00027	CTTCCCAGGGGAAGGCAAAG	12	0
AADAC	HGLibA_00028	GTCACCCGACTTCGCAACAC	14	0
AADAC	HGLibA_00029	GAACCCCAGTGTTGCGAAGT	6	0
AADAC	HGLibA_00030	AAAGCTCCCGACAACCTTAA	5	0
AADAC	HGLibB_00028	CCTGAGAGAATCGGTATTTC	22	0
AADAC	HGLibB_00029	CCAGAAATACCGATTCTCTC	5	0
AADAC	HGLibB_00030	GTTATGACTTGCTGTCAAGA	3	0
AADACL2	HGLibA_00031	AATATATCACAGCTCGCCTT	7	0
AADACL2	HGLibA_00032	TGTTTGCCGTCCATCTATTC	18	0
AADACL2	HGLibA_00033	TTTGGCAAGTACAATCGTAC	19	0
AADACL2	HGLibB_00031	TCCCACCCGAATCTGCATTG	19	0
AADACL2	HGLibB_00032	ATGCAAGTCTTACTTTACCC	33	0
AADACL2	HGLibB_00033	ACGCTTGATGCTGTTGTTGT	15	0
AADACL3	HGLibA_00034	ATCGTGTACTACCACGGTGG	12	0
AADACL3	HGLibA_00035	AAATCCGTGACCACAACATC	12	0
AADACL3	HGLibA_00036	GATCCACTCCATATGCATCC	3	0
AADACL3	HGLibB_00034	ACCTGGGAGTGCCCGTGACC	7	1
AADACL3	HGLibB_00035	GACTCCGTGGTTCTGGCAGT	31	1
AADACL3	HGLibB_00036	CATATGCTCTCGTTTGTGCA	15	0
AADACL4	HGLibA_00037	CGGGTATCGTCCCAAAACGC	13	0
AADACL4	HGLibA_00038	TCGTACTTCCTCCAGACGTC	8	0
AADACL4	HGLibA_00039	ACCATGTCACGCGGACCCCC	24	0
AADACL4	HGLibB_00037	TGCCAAGAGTAGCACTAGCC	7	0
AADACL4	HGLibB_00038	GTGGTGACCGACCTGCGTTT	34	0
AADACL4	HGLibB_00039	TGTCTTGCAGATTGTTACCA	9	0
AADAT	HGLibA_00040	ACCAAAATCGATGATCTCCT	23	0
AADAT	HGLibA_00041	CTTCAGTATTCTCCGAGTGC	9	0
AADAT	HGLibA_00042	ATTAACCAGTGAACGCAAAA	3	0
AADAT	HGLibB_00040	CAGCCAACAAGGTCTTTGTA	17	0
AADAT	HGLibB_00041	CCAGTAGGGTTGTTGCCATT	23	1
AADAT	HGLibB_00042	TAGATCCATTTGTCCTTGAC	18	0
AAED1	HGLibA_00043	ATGACTGTCCAATCACTATA	10	0
AAED1	HGLibA_00044	AATGTCACCCTTATAGTGAT	20	1
AAED1	HGLibA_00045	GCTTACCTGGACCTAAAATG	1	0
AAED1	HGLibB_00043	ACTCACTTGTAAGAAACTCC	6	0
AAED1	HGLibB_00044	AGGATCTGGCCAAAATCCCC	6	0
AAED1	HGLibB_00045	TATCCAGTCAGCTTGCAAAA	7	0
AAGAB	HGLibA_00046	ACCATTCTTCATCACTACAT	10	0
AAGAB	HGLibA_00047	GCCTTGATAGTGTCTCCTCA	34	2
AAGAB	HGLibA_00048	AGCAGACATCAATCTATGTG	10	0
AAGAB	HGLibB_00046	CAGACCAAGATCATCACCTC	5	7
AAGAB	HGLibB_00047	TGGAACAGAAGATCTTATTG	9	0
AAGAB	HGLibB_00048	CGCTTTACTCCTGTAGATTC	14	0
AAK1	HGLibA_00049	GACCATTTCTGGTGCTCGAT	17	0
AAK1	HGLibA_00050	GTCCTATCGAGCACCAGAAA	3	0
AAK1	HGLibA_00051	GTTGACAAACATGCGTTTCA	20	0
AAK1	HGLibB_00049	AGTCAGGTGGCAATTTGTGA	1	0
AAK1	HGLibB_00050	CAACAATGAGCATGATCTCC	8	0
AAK1	HGLibB_00051	TGAGAATATCGAGAATTATC	2	0
AAMDC	HGLibA_00052	AGGCTCTAATACAACCTATA	0	0
AAMDC	HGLibA_00053	TCCCAAGTCCGACTACCCCC	11	0
AAMDC	HGLibA_00054	GGTGTACAGACTCTTGTGAT	9	0
AAMDC	HGLibB_00052	TATAATGCCTTGGTTGCCCA	43	0
AAMDC	HGLibB_00053	CCAGGTGCCTTCATCAACTG	42	0
AAMDC	HGLibB_00054	TCAAGGCCTCACTCATCCCT	17	0
AAMP	HGLibA_00055	ATCGCTGAGCCGCCATACGA	1	0
AAMP	HGLibA_00056	GGAGGGCCCCGACGATAGCG	1	0
AAMP	HGLibA_00057	CTCCAGGTCTCCCGCTTCAA	25	0
AAMP	HGLibB_00055	CGTCAGCTGTGCCCGCCAAC	28	0
AAMP	HGLibB_00056	AAGATGACAAAGCCTTCGTA	8	0
AAMP	HGLibB_00057	TCCTCGGGCACCTGTCCTGT	30	0
AANAT	HGLibA_00058	CGCGTCCTCGCACATGAGCG	17	2
AANAT	HGLibA_00059	ACCTTCACGCTCGATCTCAA	13	0
AANAT	HGLibA_00060	CCTTCATCATCGGCTCGCTC	6	0
AANAT	HGLibB_00058	GCCTTTGAGATCGAGCGTGA	24	236
AANAT	HGLibB_00059	GACGCCCAAGACGGAGATGA	7	0
AANAT	HGLibB_00060	CCGGGCCGCGCTCATGTGCG	11	0
AAR2	HGLibA_00061	GAGGTCGGGCCCAAGTTCCG	11	0
AAR2	HGLibA_00062	GGCACAGATCTGTCGATTCT	36	0
AAR2	HGLibA_00063	AAAGTCCCACCGGAACTTCT	0	0
AAR2	HGLibB_00061	GGACTTTGCTGCGGAACCTG	8	0
AAR2	HGLibB_00062	TCTCACCAAGCTGGTGGTAC	14	0
AAR2	HGLibB_00063	TGTACGAGGCATTTGAGCAT	31	0
AARD	HGLibA_00064	CGTCCCGCGTGCGACTTCTT	3	0
AARD	HGLibA_00065	GTCCCCGAAGAAGTCGCACG	5	0
AARD	HGLibA_00066	AAAAGATGATGCTGCGAATC	18	0
AARD	HGLibB_00064	CCAGTAAAGTTCTAGCCAGC	2	0
AARD	HGLibB_00065	CGGTGCAGCGCGCGATCTCG	11	0
AARD	HGLibB_00066	AACCAAAGCTCCGCTCTACC	22	0
AARS	HGLibA_00067	CCACGCTCGGACCATCACTG	0	0
AARS	HGLibA_00068	TGGGGGCAAACATAATGACC	3	0
AARS	HGLibA_00069	TCACACCTTCTTCGAGATGC	32	0
AARS	HGLibB_00067	GGTGGCCGGCCTGACAACAC	4	0
AARS	HGLibB_00068	GAACTCCTCACCCAAGAGTT	9	0
AARS	HGLibB_00069	AGCTGGCTTAGAAGCAGATC	16	0
AARS2	HGLibA_00070	CCATTCGAAGGTCGCCCGCA	17	0
AARS2	HGLibA_00071	GCCGCGGGGCCGCACGGAAG	5	0
AARS2	HGLibA_00072	AAGCCTGCCATCTCGCTTCG	22	0
AARS2	HGLibB_00070	CGTGGATCCACGAAGCGAGA	11	0
AARS2	HGLibB_00071	GAACTGCTGACTCAGGTCTA	25	0
AARS2	HGLibB_00072	CTCTGGATCTCCTACTTTGA	11	0
AARSD1	HGLibA_00073	GTGCTGAGAGTGACTCGCCG	12	0
AARSD1	HGLibA_00074	TTCATTGACGCTCTGCTCAA	27	3
AARSD1	HGLibA_00075	AGATGTCATTGATTGTACCA	26	0
AARSD1	HGLibB_00073	TACTTGCTCTGCAGTCATAG	29	0
AARSD1	HGLibB_00074	TGTTCAGTTCACCACCACCG	24	0
AARSD1	HGLibB_00075	CTTAGGGCAGCATCTCATCA	11	0
AASDH	HGLibA_00076	GACCTTCGATCCTTCTGTTG	12	1
AASDH	HGLibA_00077	TAAGGCTGCCTCCTGTTATA	25	2
AASDH	HGLibA_00078	TCGATAGGTACATAAGCAGC	6	0
AASDH	HGLibB_00076	TTACTACACCTACAAGACTG	9	0
AASDH	HGLibB_00077	ATATTTCTTGCTCTATCAAG	1	0
AASDH	HGLibB_00078	CTTTAGAATTCTCCAAGTCC	16	0
AASDHPPT	HGLibA_00079	ACCCGATGGATCTAGACATC	29	0
AASDHPPT	HGLibA_00080	AGGCTGGTCGTCTGATGATA	31	1
AASDHPPT	HGLibA_00081	ATCCTGATGTCTAGATCCAT	23	0
AASDHPPT	HGLibB_00079	GATGAGTCCTTTGCAAGAAC	14	0
AASDHPPT	HGLibB_00080	GACTAGGATTTGAATTGCAG	2	0
AASDHPPT	HGLibB_00081	TAAAGAAACACGTTTATTCC	28	0
AASS	HGLibA_00082	TCTGGATCACATGTTAGCAA	1	0
AASS	HGLibA_00083	GTTAACTTTGTTTGTGATGC	6	1
AASS	HGLibA_00084	TAGGCAGTGATTACATCCAA	12	0
AASS	HGLibB_00082	ACAAGAGGGTGCAATACATA	13	0
AASS	HGLibB_00083	GCTAACATGTGATCCAGACC	6	0
AASS	HGLibB_00084	ACAATACTTACCTGCTCTCC	8	0
AATF	HGLibA_00085	GTTGAACCCGCGACCAAGCG	2	0
AATF	HGLibA_00086	CGCTCTGTCTATCGAGTTCT	7	0
AATF	HGLibA_00087	GTCTACTCACCAGACGATCC	3	0
AATF	HGLibB_00085	AGTCAAGATTGAGCGTTCAA	35	0
AATF	HGLibB_00086	CTCCTTGGATCCCAACGATC	19	0
AATF	HGLibB_00087	GGACCCTGAAGCGGACCCCG	3	0
AATK	HGLibA_00088	GCGCTGGATCGCGCCAGAGC	7	0
AATK	HGLibA_00089	CCGTGAGCAGGCAGTTCCGC	6	0
AATK	HGLibA_00090	TCGTGACTGCCGACCAGCTG	25	1
AATK	HGLibB_00088	AGTCACCAATCTTCACCGTC	17	0
AATK	HGLibB_00089	GCAGGCTAGTGCCAGCGTGC	13	0
AATK	HGLibB_00090	TGTAGGGCTGCACCTCCTCC	11	0
ABAT	HGLibA_00091	TGCAATTACGAAGAGAGCCG	6	0
ABAT	HGLibA_00092	CATGTTGCTCGCCCAGCGCC	7	0
ABAT	HGLibA_00093	CCAGCACAGCTACCGCCTGC	16	0
ABAT	HGLibB_00091	CATCAACCAGGTAATTGCCT	8	0
ABAT	HGLibB_00092	GAAACAGCTGAATATAATTC	4	0
ABAT	HGLibB_00093	GCTCTTACCTATGGGGACAG	1	0
ABCA1	HGLibA_00094	GCCTCCGAGCATCTGAGAAC	9	0
ABCA1	HGLibA_00095	TGTTTCCGTTACCCGACTCC	30	0
ABCA1	HGLibA_00096	CCTCCCCAGGAGTCGGGTAA	9	0
ABCA1	HGLibB_00094	AGCTCAGCCGAACAGAGATC	7	0
ABCA1	HGLibB_00095	TTTGCGCATGTCCTTCATGC	32	0
ABCA1	HGLibB_00096	TCCTGATCCTGATCTCTGTT	23	0
ABCA10	HGLibA_00097	TCAGAGTGCTCCTTTATAAC	12	0
ABCA10	HGLibA_00098	CATATCGCCTGAAGTTTAAT	20	0
ABCA10	HGLibA_00099	CTTCCTTAAAGAACACTGTT	7	2
ABCA10	HGLibB_00097	TTGCATCATTAAATGTTGCA	46	3
ABCA10	HGLibB_00098	GATACCACCTTTCATTTCTA	10	0
ABCA10	HGLibB_00099	ACAAAAAATTTCACCATGCA	3	0
ABCA12	HGLibA_00100	CAAGTGCTCGCACGAATTCT	11	0
ABCA12	HGLibA_00101	CCTCGAAACCTTCCTAGTAC	8	0
ABCA12	HGLibA_00102	CCCGGAACATATACTTTCAA	5	0
ABCA12	HGLibB_00100	ATAAACTGCTGTCCTTATCC	27	3
ABCA12	HGLibB_00101	TCTGAGAAAGTCATCCAACC	7	0
ABCA12	HGLibB_00102	GGACACTTGTCTTGATCTTA	13	0
ABCA13	HGLibA_00103	AGACCAAATCACCGCCCTGC	12	0
ABCA13	HGLibA_00104	ACCCACACTCTTCCAATATG	18	0
ABCA13	HGLibA_00105	TACTTGAGCAACTTGATTCC	5	0
ABCA13	HGLibB_00103	TTTGGTCTCTGTAGAAGGTC	17	0
ABCA13	HGLibB_00104	TCCCCTTTACTGCCTCATAT	2	0
ABCA13	HGLibB_00105	GAACAAGGGGGCATGACATT	4	0
ABCA2	HGLibA_00106	GAGTGCTTGGGCCGTGCTAT	16	0
ABCA2	HGLibA_00107	CTCGGTGGCCAGAAACCCGC	2	0
ABCA2	HGLibA_00108	GAAGCCCACCATCTCCGTGA	4	0
ABCA2	HGLibB_00106	TGGGCCGCGCTGGGTCAAAC	1	0
ABCA2	HGLibB_00107	CAGGGGGATGAAGATCTCGA	6	0
ABCA2	HGLibB_00108	CTTCCTCCACCACGCGGTCC	31	0
ABCA3	HGLibA_00109	TCCGTGTGTAACTGAACCGT	15	0
ABCA3	HGLibA_00110	GCGCGGCTTTCCCTCCGAGA	9	0
ABCA3	HGLibA_00111	TCATGAAGGAGGCGGCGATG	8	0
ABCA3	HGLibB_00109	CAACTGCTCGTCCAGCGTGC	25	0
ABCA3	HGLibB_00110	TCACCAGGTTCTCCGCCATC	28	0
ABCA3	HGLibB_00111	CCAGGAGTACATGCGCATGA	3	0
ABCA4	HGLibA_00112	CACCTCGAAGCCGGGCATAA	13	0
ABCA4	HGLibA_00113	ATGCCACCGTAGCAGGCAAG	22	1
ABCA4	HGLibA_00114	GCAATTGATGAGCTGCTCAC	12	0
ABCA4	HGLibB_00112	TGCCGGCACCATTCACTCCC	10	0
ABCA4	HGLibB_00113	CATTCATGATGGCTGTAGAG	11	0
ABCA4	HGLibB_00114	GCATCGCCTTGTTGGGGAAA	5	0
ABCA5	HGLibA_00115	TCTAAGCCGAGCAACTTTGT	16	0
ABCA5	HGLibA_00116	GAAATAGATACCTTTCCCCG	5	0
ABCA5	HGLibA_00117	TCTACTGATCATCTACCTGA	7	0
ABCA5	HGLibB_00115	CTGCTTGTAATATTAGTCAC	40	1
ABCA5	HGLibB_00116	GTCAACTAAAGCTGTTATTA	1	0
ABCA5	HGLibB_00117	ACCACACCTACAAAGTTGCT	11	0
ABCA6	HGLibA_00118	TGGGGCCTCTCAATACTTCT	4	0
ABCA6	HGLibA_00119	GTACACCTACCTTTCAAAAG	6	0
ABCA6	HGLibA_00120	AAGATGATTCCCATAGCATA	15	0
ABCA6	HGLibB_00118	TTCACAGGAACAAGTGTCAT	26	0
ABCA6	HGLibB_00119	GATGAAAAGAGAGAGCTTAT	7	0
ABCA6	HGLibB_00120	ATTCTTGCACAGAAGTGCTT	20	0
ABCA7	HGLibA_00121	GCTCTCCAAAGACGCGCGCC	2	0
ABCA7	HGLibA_00122	ACTCACTGCAGATTCGCGGC	19	0
ABCA7	HGLibA_00123	GAGGCCACAGCAATTCGACC	15	0
ABCA7	HGLibB_00121	GGGAGTCGTTGAAGTTGCTC	4	0
ABCA7	HGLibB_00122	GGAAGCTGATCGCCACGCTG	10	0
ABCA7	HGLibB_00123	AGCCGATGCCCGCACTGTGC	18	0
ABCA8	HGLibA_00124	TAAATGTATCTACCCGTCCC	16	0
ABCA8	HGLibA_00125	TCATTTACTTGATGACTATG	12	1
ABCA8	HGLibA_00126	TCTTTAATACTTTCCTCATC	19	0
ABCA8	HGLibB_00124	ATATGAGTATGTATTAGTAA	21	1
ABCA8	HGLibB_00125	ACTGTGAAGTTTCAGTATTT	20	1
ABCA8	HGLibB_00126	TTCTATAATAGCAGCATTAA	6	0
ABCA9	HGLibA_00127	AATCAGTTGCAACTCCTCCT	36	0
ABCA9	HGLibA_00128	TACGTCATTGATGACAATGA	7	0
ABCA9	HGLibA_00129	AAAGAGCACAGAGACCATTC	0	0
ABCA9	HGLibB_00127	GTGGCCTGATGAAAAAAGCA	6	0
ABCA9	HGLibB_00128	TTCTATGATAGCAGCATTAA	22	0
ABCA9	HGLibB_00129	AATGAAAAAATGAAGTGTGA	7	0
ABCB1	HGLibA_00130	TTGGACTGTCAGCTGCTGTC	6	0
ABCB1	HGLibA_00131	GAAGCTAACCCTTGTGATTT	23	0
ABCB1	HGLibA_00132	CCAAACACCAGCATCATGAG	1	0
ABCB1	HGLibB_00130	CTAGGTGATATCAATGATAC	12	0
ABCB1	HGLibB_00131	TGGACTTCCTCTCATGATGC	6	0
ABCB1	HGLibB_00132	ATCTGGAGGAAGACATGACC	1	0
ABCB10	HGLibA_00133	CAGCTAGCTGAGGAACGTAT	10	0
ABCB10	HGLibA_00134	TACCATCATACTGATGCCTA	16	12
ABCB10	HGLibA_00135	TTCTTTGACAAGACTCGCAC	12	0
ABCB10	HGLibB_00133	CAAGGAACTATTAGTCTTGA	21	0
ABCB10	HGLibB_00134	TCCTTGCTAACTGCATTACA	9	0
ABCB10	HGLibB_00135	GTCTACCTCATGCAAACTTC	9	1
ABCB11	HGLibA_00136	GGAACTGTTAGTCCATACAA	5	0
ABCB11	HGLibA_00137	CCAAAAATGAGTAGCACGCC	11	0
ABCB11	HGLibA_00138	AAGAATTACTGAGTCAGACA	4	0
ABCB11	HGLibB_00136	CTTCGAAGTATAAAGAAATT	9	1
ABCB11	HGLibB_00137	ATAATAATGATAAGAAATCA	2	0
ABCB11	HGLibB_00138	GTGTGAATAACACCATTGTA	9	0
ABCB4	HGLibA_00139	AAAGTCGCCCTCCGCGCTCG	27	0
ABCB4	HGLibA_00140	GAGACCTGATCCGTGAGCTA	12	0
ABCB4	HGLibA_00141	TTTAGTTTCGATACTCCGAT	19	0
ABCB4	HGLibB_00139	CGGCAAAGAACGGAACAGCC	2	1
ABCB4	HGLibB_00140	ACGAAGACAGTGAAAATGAT	7	0
ABCB4	HGLibB_00141	CGCGGAGGGCGACTTTGAAC	18	0
ABCB5	HGLibA_00142	CTGCAGCACGACAGACCAAG	7	1
ABCB5	HGLibA_00143	GGACATCACACTCATGATCC	15	0
ABCB5	HGLibA_00144	AGGTTGACCCTGTATTATGT	18	0
ABCB5	HGLibB_00142	ATACTGGCATCACTGGTCAA	14	2
ABCB5	HGLibB_00143	ACTGCTTCCTTTCTCAGTTT	8	0
ABCB5	HGLibB_00144	AGAACAGCCAAAACTGAGAA	2	1
ABCB6	HGLibA_00145	CTTCCTGCCAAAATCTCGCC	7	0
ABCB6	HGLibA_00146	GGAACGGGCACTCAATGTGT	18	0
ABCB6	HGLibA_00147	TCCCCAGTCCTATACATTGC	17	0
ABCB6	HGLibB_00145	TGCACGAGCTCTCACTGCGC	29	0
ABCB6	HGLibB_00146	GGGTGCAGCAGTTCACGTCT	16	0
ABCB6	HGLibB_00147	GTGCTGCGGTATGTGGTCTC	20	0
ABCB7	HGLibA_00148	TCAGCATGTTTCCCGACATC	19	0
ABCB7	HGLibA_00149	TTACTAGATCTCCAACAGTA	1	0
ABCB7	HGLibA_00150	CTGTATTTGGTGCATCACTC	18	0
ABCB7	HGLibB_00148	CACCTTGTTTACTCTACTCA	25	0
ABCB7	HGLibB_00149	AACAAAGCAGATAATGATGC	9	0
ABCB7	HGLibB_00150	GCTGAATTATGAAACTGTGA	11	0
ABCB8	HGLibA_00151	CCGCTTGACAACTGACGTGC	8	0
ABCB8	HGLibA_00152	CAGTCATGAAACTCCCTACG	32	2
ABCB8	HGLibA_00153	TAAAGCGAGACCCCACGACA	12	0
ABCB8	HGLibB_00151	CCTGCACGTCAGTTGTCAAG	18	0
ABCB8	HGLibB_00152	GGGATGCTTACTCAGTACCA	16	0
ABCB8	HGLibB_00153	TGGCCACGACCTCTACCAGC	20	0
ABCB9	HGLibA_00154	TGACGATGCCATCAATGGCG	14	0
ABCB9	HGLibA_00155	GCAATTAGCTCATTTGCCGC	28	0
ABCB9	HGLibA_00156	AGCGGAAGAGACAGTTTCGA	19	1
ABCB9	HGLibB_00154	TGTCGTCATCGTGTGCCTGC	16	0
ABCB9	HGLibB_00155	GTAGTACTTGCCGTAGATGT	16	1
ABCB9	HGLibB_00156	TGACCTTGACTGTGTTCCGC	14	0
ABCC1	HGLibA_00157	CCGATGGCTCCGACCCGCTC	9	0
ABCC1	HGLibA_00158	CGGAAAACATCATCAGGTCG	15	0
ABCC1	HGLibA_00159	CAAGTTCGTGAATGACACGA	9	0
ABCC1	HGLibB_00157	GCGCCACCGGCATGGCGCTC	10	0
ABCC1	HGLibB_00158	CCAGCCGAAAGAGAGTTCCA	8	0
ABCC1	HGLibB_00159	TAGAAGTAGCCCTGCCAGTC	11	0
ABCC10	HGLibA_00160	TGCACGTGTACCAAGCTTAC	12	0
ABCC10	HGLibA_00161	GTAAGCTTGGTACACGTGCA	15	0
ABCC10	HGLibA_00162	ATCCGAGACAACATCCTCTT	11	1
ABCC10	HGLibB_00160	ATTTGATGCACAGCTGTACA	6	0
ABCC10	HGLibB_00161	TTGGGGACAGCTTGTACCAG	16	9
ABCC10	HGLibB_00162	AATGGACAAGAGTCTGACTC	23	0
ABCC11	HGLibA_00163	TGTCGATGCCACGATTCACG	33	0
ABCC11	HGLibA_00164	GTGAATCGTGGCATCGACAT	7	0
ABCC11	HGLibA_00165	CTAAGCGACTCCGTAAGCTT	9	0
ABCC11	HGLibB_00163	CGCTCATGATCCAAAGCTTA	9	0
ABCC11	HGLibB_00164	GGACTCACCTCGGCTTGGGA	17	0
ABCC11	HGLibB_00165	TTCCCTTCCGTCCCAAGCCG	18	0
ABCC12	HGLibA_00166	CGTGCGGTAGTTGATGGCCC	10	0
ABCC12	HGLibA_00167	CTGGGCCATCAACTACCGCA	9	0
ABCC12	HGLibA_00168	TGCCGCACTCACCGGCCCTA	37	0
ABCC12	HGLibB_00166	CACCATCACCGGCGTGAGCC	19	0
ABCC12	HGLibB_00167	GATGAGTCATATGTCGACAA	28	1
ABCC12	HGLibB_00168	CCAGAGGACACGCGTGTTGA	2	0
ABCC2	HGLibA_00169	GGATTGGTATATCGAACAGC	5	0
ABCC2	HGLibA_00170	GTATCGAGAGAATCCAGAAT	0	0
ABCC2	HGLibA_00171	TCCTTACCTGTAAGAGTGTC	16	0
ABCC2	HGLibB_00169	GGATTCCCTTGGGCTACCTA	19	0
ABCC2	HGLibB_00170	TAGGTCTTACCCATGTGCCT	16	0
ABCC2	HGLibB_00171	TTCTCCACGTGTATAAATCC	5	0
ABCC3	HGLibA_00172	GCCGCTCATACTGTATCAGC	1	0
ABCC3	HGLibA_00173	GGATGATGTAGCCACGACAA	6	1
ABCC3	HGLibA_00174	GGCGACCCACAGGTAGATGC	11	0
ABCC3	HGLibB_00172	GGAGTAAAAAAGGTCCGCCC	4	0
ABCC3	HGLibB_00173	CCCTGCTGATACAGTATGAG	5	0
ABCC3	HGLibB_00174	CCCGGCCATGGACCAGGCCA	16	2
ABCC4	HGLibA_00175	GGCACTTCGTCTTAGTAACA	14	0
ABCC4	HGLibA_00176	CTTCCTCTAATCTCCGTTTA	20	0
ABCC4	HGLibA_00177	TGATGTGAACAAGTTTGATC	20	0
ABCC4	HGLibB_00175	GAAGACCGCTCACAGCACCT	18	0
ABCC4	HGLibB_00176	GAGCAATCATAAAGTGTTAC	21	0
ABCC4	HGLibB_00177	ATGATTGCTCTTGTTAAAGA	3	0
ABCC5	HGLibA_00178	AGATCCACACAACCCTTCGC	0	0
ABCC5	HGLibA_00179	GTGCCTGATGATCACGCAGC	7	0
ABCC5	HGLibA_00180	AAACATTCTCTGCCCATCGT	9	0
ABCC5	HGLibB_00178	ATCAACATTTGCTCCAACGA	12	0
ABCC5	HGLibB_00179	CCCAAGGGAAAGTACCATCA	30	0
ABCC5	HGLibB_00180	CATCTTACTTGGAAGTAGTC	8	0
ABCC6	HGLibA_00181	AGTCCTGTGTACCTCCAGCG	19	0
ABCC6	HGLibA_00182	ATCGTGGTGAGCCACACAGT	15	0
ABCC6	HGLibA_00183	TGTTCCTGATTCACACCGAG	6	0
ABCC6	HGLibB_00181	TTACCGCTCCGGAGGCCTGC	17	0
ABCC6	HGLibB_00182	CACCTACCTATGCCTGTCTC	45	0
ABCC6	HGLibB_00183	TGGTGACTTACAGACTGCTG	7	0
ABCC8	HGLibA_00184	GCGTAGCTGCGAGAAGCCGA	5	0
ABCC8	HGLibA_00185	TGATGACATTGACCTCCACG	51	1
ABCC8	HGLibA_00186	GATGTTGTGATAGTAGACCA	16	0
ABCC8	HGLibB_00184	TCACCTACCAATTAGCAGCT	9	0
ABCC8	HGLibB_00185	ATCCACCGCAGGTTGTGCCC	27	1
ABCC8	HGLibB_00186	CTTCATGCTGCTCTTCGTCC	18	1
ABCC9	HGLibA_00187	CCTCTTTATGCCAGCCGTGA	22	0
ABCC9	HGLibA_00188	TTTCTAGGCGGCGGGAATCA	8	0
ABCC9	HGLibA_00189	TCTTCATATAATATCAACGA	0	0
ABCC9	HGLibB_00187	TTCCGGGACATAACCTGAGA	17	0
ABCC9	HGLibB_00188	CGAATGTAAGAATCCATCTC	30	1
ABCC9	HGLibB_00189	TACTTACCAATAAACAATAT	4	0
ABCD1	HGLibA_00190	CCTGTCGTTCCGCAGCCGTC	8	1
ABCD1	HGLibA_00191	CGACGACATGATCCGCTCAA	13	0
ABCD1	HGLibA_00192	GCGGATCATGTCGTCGTACA	15	1
ABCD1	HGLibB_00190	GCGCTACATGCACTCGCGTG	8	0
ABCD1	HGLibB_00191	AAGGATGAGGTTGATCTGCG	24	0
ABCD1	HGLibB_00192	CCTGGTAGGAGCGCTGTAGC	14	0
ABCD2	HGLibA_00193	CCTTATTGCACTGTTGACGA	10	0
ABCD2	HGLibA_00194	TTTCATAGGCGTGGTCTACT	17	0
ABCD2	HGLibA_00195	CAGCAGTGGACTAATTATGG	1	0
ABCD2	HGLibB_00193	CATGATGTACCACAAACGTT	40	0
ABCD2	HGLibB_00194	TAAATTTCGAGCAGTGGTAA	13	0
ABCD2	HGLibB_00195	TACCACTGCTCGAAATTTAC	8	0
ABCD3	HGLibA_00196	CTCGAACATATTGTGATGTT	14	0
ABCD3	HGLibA_00197	GTGGTTTGCAGTGGTATCAT	12	0
ABCD3	HGLibA_00198	ACCACCATTACAGAACAATG	4	0
ABCD3	HGLibB_00196	AAAATGGGACACTAATTGAA	6	1
ABCD3	HGLibB_00197	ACCTCTTTACAAAATGTTCT	13	0
ABCD3	HGLibB_00198	TTTACCTCATTGTTCTGTAA	7	0
ABCD4	HGLibA_00199	TACCTGCAGCCGAAGTACGC	23	0
ABCD4	HGLibA_00200	GAGACCTCACCTGCGTACTT	22	0
ABCD4	HGLibA_00201	GTCTCAGGTCATGGCGGTCG	15	2
ABCD4	HGLibB_00199	TTGATCCCCAGTCAGTACTA	39	0
ABCD4	HGLibB_00200	CTCACTCACCCAGTAGGGTC	11	0
ABCD4	HGLibB_00201	AGAGCAATTTGTGATCTACC	6	0
ABCE1	HGLibA_00202	TAATAACTCACAGTTGATTT	9	0
ABCE1	HGLibA_00203	ACAAATGTACCTCCTTCATC	25	0
ABCE1	HGLibA_00204	AGACTTAAACCTGATGAAGG	2	0
ABCE1	HGLibB_00202	ATGTGTATGTATAAATATCC	8	0
ABCE1	HGLibB_00203	TTTGAGCTAGCAATTGTAGC	15	0
ABCE1	HGLibB_00204	TTATAACTGACATTTAGAAC	9	0
ABCF1	HGLibA_00205	AAAAAGCGAGATACCCGAAA	1	0
ABCF1	HGLibA_00206	GTACCCGCCCCAAAACCCCG	3	0
ABCF1	HGLibA_00207	CTCAGTGCCAACCAGTGATG	25	0
ABCF1	HGLibB_00205	TTTATAGTTCTTTGAAGAGC	4	0
ABCF1	HGLibB_00206	CTAGACAAAGTGGTGAAGAA	21	1
ABCF1	HGLibB_00207	CAGTAGAAGATAAACAGGCT	11	0
ABCF2	HGLibA_00208	ATGATCAGTACGTGAAGACG	8	0
ABCF2	HGLibA_00209	CCTAGATGCTTGCGTGTGGT	23	2
ABCF2	HGLibA_00210	AGATCAGATTGCACACATGA	18	0
ABCF2	HGLibB_00208	CAAGAAACTGAAGTATTATA	2	0
ABCF2	HGLibB_00209	GTTGTGCATGTGAATGATAT	15	0
ABCF2	HGLibB_00210	GGTGGTTGGTAGGCTCATCC	17	0
ABCF3	HGLibA_00211	TCCGCCCCACCAGCCCGTAA	18	0
ABCF3	HGLibA_00212	TAGGGGCGTCCAGTAGCACC	18	0
ABCF3	HGLibA_00213	GCCGCCGTTACGGGCTGGTG	7	0
ABCF3	HGLibB_00211	GTTCTCAATTCGCACATCAT	22	1
ABCF3	HGLibB_00212	TCTCCGTTATCTTTGACAAC	25	1
ABCF3	HGLibB_00213	CCTTTAAAGAGTCTTAGAAG	4	0
ABCG1	HGLibA_00214	GTCCACGCTGATGAACATCC	16	0
ABCG1	HGLibA_00215	ACTGAGACGGACCTGCTGAA	7	0
ABCG1	HGLibA_00216	ATTTCCGGGAAGTTCAATAG	1	0
ABCG1	HGLibB_00214	AGAAGCGCTGGGCTTCCGTG	12	0
ABCG1	HGLibB_00215	GTTCTTGATGCTGGGAACGC	5	0
ABCG1	HGLibB_00216	TCTGACCACACCTGAGGGCA	26	0
ABCG2	HGLibA_00217	ACATCTCCAGATAATCCACT	9	0
ABCG2	HGLibA_00218	GACAGCTTCCAATGACCTGA	9	0
ABCG2	HGLibA_00219	CGAAGATTTGCCTCCACCTG	20	0
ABCG2	HGLibB_00217	TATTAGATGTCTTAGCTGCA	1	1
ABCG2	HGLibB_00218	AGCTGTCGCGGGGAAGCCAT	17	0
ABCG2	HGLibB_00219	TACAGTGGGATCATGAAACC	27	1
ABCG4	HGLibA_00220	TGATGTCGTGCTCCCACACG	49	0
ABCG4	HGLibA_00221	TCGTGTGGGAGCACGACATC	24	0
ABCG4	HGLibA_00222	TCATGGCTTCCAACACCGTG	24	0
ABCG4	HGLibB_00220	CGGAAGGTCCTCAGCTCCCG	13	1
ABCG4	HGLibB_00221	CCTGCTTCTCACTCAGCTTC	16	0
ABCG4	HGLibB_00222	CCTGAAGCTGAGTGAGAAGC	3	0
ABCG5	HGLibA_00223	TCCTTTAAAGCCACCGCGTG	13	0
ABCG5	HGLibA_00224	GCCGGGATTGCCGCGGCGGA	5	0
ABCG5	HGLibA_00225	GTAGTGCAGCGTCTCGCGCA	9	0
ABCG5	HGLibB_00223	CTGCCCGCTCTCCACGTACA	25	1
ABCG5	HGLibB_00224	CTCCGGGAAAACCACGCTGC	19	0
ABCG5	HGLibB_00225	TGAACGGCCGGGCGCTGCGC	14	0
ABCG8	HGLibA_00226	CACGGCGGCAAGATCAAGTC	5	0
ABCG8	HGLibA_00227	GCTGCCCATTGATCCAGATC	2	0
ABCG8	HGLibA_00228	GGTACCTGAGCTCCCTATGA	11	0
ABCG8	HGLibB_00226	TGTGGGCCCCATGGCCGGGA	11	0
ABCG8	HGLibB_00227	GGCCACTCCCCAGGATACCT	11	0
ABCG8	HGLibB_00228	CTGCCAGAATTCTTGTGAGC	6	0
ABHD1	HGLibA_00229	GACCCTACCGTTCCACAAGT	0	0
ABHD1	HGLibA_00230	GGTGCAAGACGTATGTATCC	15	0
ABHD1	HGLibA_00231	GTAGAAAGTCTCGGTGGTGA	4	1
ABHD1	HGLibB_00229	AGACTTTCTACCCAACGCTG	10	0
ABHD1	HGLibB_00230	CCCAGTAGTAGCCCAAGTAG	17	0
ABHD1	HGLibB_00231	CTTTGAGACCACTCGCTCCC	7	0
ABHD10	HGLibA_00232	TTGGAAGGTCTGGTCGATTA	5	0
ABHD10	HGLibA_00233	TGCAATTGCACGACCAGAGA	7	0
ABHD10	HGLibA_00234	TACAAAAGCGTTGGCGATTG	10	0
ABHD10	HGLibB_00232	ATTCTTGTTGGATCTAGCCT	2	0
ABHD10	HGLibB_00233	AACACAGTGATCACCGAATG	18	2
ABHD10	HGLibB_00234	ACCTGCATTGATGTATGCCA	12	1
ABHD11	HGLibA_00235	CCGCTCCCGTGCCCGAAAAC	11	0
ABHD11	HGLibA_00236	GGCTAGCTTACTGCACGAAC	12	1
ABHD11	HGLibA_00237	GAGCCCGTGCAAAAAGACGA	16	0
ABHD11	HGLibB_00235	AGCGCCCGTCTACCTCTACC	13	0
ABHD11	HGLibB_00236	CTGGTGCCCTGCGTCGTCGT	33	0
ABHD11	HGLibB_00237	ATGATCTCGTAGCTCATGTC	33	1
ABHD12	HGLibA_00238	TGGTACCTGCGTTCCCATGC	9	0
ABHD12	HGLibA_00239	GCGTTCTTCCACCAGACTGC	10	1
ABHD12	HGLibA_00240	TGATTCAAACCTTGATCCTG	24	0
ABHD12	HGLibB_00238	CTTGCAGGCGAAAGGGCGTG	13	0
ABHD12	HGLibB_00239	AAGACGTGACCATTGGAGTC	17	1
ABHD12	HGLibB_00240	TTTCTCATCAAACTATGTCC	15	0
ABHD12B	HGLibA_00241	ACATGGTCGACCGCAACCTG	16	1
ABHD12B	HGLibA_00242	GCCGCATCGCCCGAGCCGCC	18	0
ABHD12B	HGLibA_00243	TATGAAGCAGCCCTTCGTGA	6	0
ABHD12B	HGLibB_00241	CCAAGGGGAAGGACTGTTGC	6	0
ABHD12B	HGLibB_00242	AGCTTCGCACAGACTGAAGC	10	0
ABHD12B	HGLibB_00243	ACCAGGCGGCCACGCAGCTA	16	0
ABHD13	HGLibA_00244	GTGTCATTGTGAGTCCCATC	8	0
ABHD13	HGLibA_00245	GCTAATCTCTTAGTCCGAGA	7	0
ABHD13	HGLibA_00246	CGATGCGTTACCTTCCTTTA	39	0
ABHD13	HGLibB_00244	CTCGATAATCAACCAGCAAA	0	0
ABHD13	HGLibB_00245	CTTTATGTTCCCATGCCCAC	32	0
ABHD13	HGLibB_00246	CAAGTGCAGTGAAATAGCCT	0	0
ABHD14A	HGLibA_00247	GAGCACCTCGCGGTAAAAGA	5	0
ABHD14A	HGLibA_00248	ACTCCAACCCTTATCCTGTA	21	0
ABHD14A	HGLibA_00249	CTCCCACGTGTGAGAGTTAA	17	0
ABHD14A	HGLibB_00247	GGCATAGTGGCCACTCAGCG	12	0
ABHD14A	HGLibB_00248	GCCGCAGTGACTCTCGAGCC	8	0
ABHD14A	HGLibB_00249	AGGCCTTTAACTCTCACACG	30	0
ABHD14B	HGLibA_00250	TACCTTCACACTGGCATAGT	29	0
ABHD14B	HGLibA_00251	TTCGCTTCTCCTCCGAGACC	26	0
ABHD14B	HGLibA_00252	GTGATCAGTCCATCACTGAG	11	0
ABHD14B	HGLibB_00250	TTAAGTACCTGGCAGGTCAA	41	1
ABHD14B	HGLibB_00251	CTGTTACCTGGACAAACCAG	5	0
ABHD14B	HGLibB_00252	TGAAGCAGCTGCCCAACCAC	3	0
ABHD15	HGLibA_00253	TTCGTCCTGCCCGTAGCGCC	12	0
ABHD15	HGLibA_00254	CCGCTGTTCGCGGTGAGCGA	9	0
ABHD15	HGLibA_00255	CGGGTCGTTGCGGTCCCAGT	8	0
ABHD15	HGLibB_00253	CCCCACGACGACGGCCCCCA	20	0
ABHD15	HGLibB_00254	CCGCGGCGATGGAAGATGAC	8	0
ABHD15	HGLibB_00255	CCTTCGCTCACCGCGAACAG	5	0
ABHD16A	HGLibA_00256	AGGGGAGGACCGACGGATAC	0	0
ABHD16A	HGLibA_00257	GTACTATCAGCCCCGTGCCC	6	0
ABHD16A	HGLibA_00258	TTTACAGATCCTGTATCCGT	9	0
ABHD16A	HGLibB_00256	TCTCCACCTACCTCGGAGGC	16	0
ABHD16A	HGLibB_00257	TCGCCTTCTTCTACTTGTAC	3	0
ABHD16A	HGLibB_00258	ACATTGCTGCTACTTCTGGC	2	0
ABHD16B	HGLibA_00259	CGCCTCGTGGAGCGCTACCA	12	0
ABHD16B	HGLibA_00260	CTTCGACGACCTTGTGCCGC	25	0
ABHD16B	HGLibA_00261	GCACCGCTACCCCGTCGTGA	28	0
ABHD16B	HGLibB_00259	TCAGCACGACGCCAACGCCA	15	1
ABHD16B	HGLibB_00260	CTTCTATGCACGCTACCGCG	18	0
ABHD16B	HGLibB_00261	CTACCGTGCACGCTGCGAAG	20	0
ABHD17A	HGLibA_00262	GACTCCAACAACCCAGCGCC	3	0
ABHD17A	HGLibA_00263	CAGAACCCCACCTGGCGAGA	3	0
ABHD17A	HGLibA_00264	TACACGGTCCTCTTCTCGCA	13	0
ABHD17A	HGLibB_00262	GTCGCCCTCACCTGGTGCGC	25	0
ABHD17A	HGLibB_00263	CGCCAGGTACGGCATCAGCC	17	0
ABHD17A	HGLibB_00264	AGGGAAGGCGTCGAAGCAGT	1	0
ABHD17B	HGLibA_00265	GGCAACGTTCAAACAATGCG	12	0
ABHD17B	HGLibA_00266	GAGTAAAGTGTATTTCGCAT	4	0
ABHD17B	HGLibA_00267	ATCTGTCTGAACGAGCAGAC	10	0
ABHD17B	HGLibB_00265	TATAGGGACAGTACCGTCTG	17	0
ABHD17B	HGLibB_00266	ACTCGCATTCCCGAAGTCAG	26	2
ABHD17B	HGLibB_00267	GTCCCATGAATTATTAATAC	7	0
ABHD17C	HGLibA_00268	CGCTGCGCATTCATACCTCG	10	0
ABHD17C	HGLibA_00269	GACAGCGCTCGTACATCGCT	18	0
ABHD17C	HGLibA_00270	ACCTCAGCGAGCGCGCCGAC	7	0
ABHD17C	HGLibB_00268	GCGCGAGAAGAAGACCTCGA	6	0
ABHD17C	HGLibB_00269	CTCGAGGTATGAATGCGCAG	23	0
ABHD17C	HGLibB_00270	GCCCAGCCCCTTCAACCCAA	11	0
ABHD2	HGLibA_00271	TTACCATAGGTGAACATGCG	6	0
ABHD2	HGLibA_00272	TCGCCACGCATGTTCACCTA	47	3
ABHD2	HGLibA_00273	GATACATTCCACCGTTGATC	15	0
ABHD2	HGLibB_00271	ATTCGACCTCTTCGAGCCCT	17	0
ABHD2	HGLibB_00272	AGAAGATCATCCTCTCGCAC	13	0
ABHD2	HGLibB_00273	GTGCTGCGTCAGCGTGTGCC	17	0
ABHD3	HGLibA_00274	TACAGAAACGTACTACCCGA	12	1
ABHD3	HGLibA_00275	TGGACCTGCGGATGTTGTCC	22	0
ABHD3	HGLibA_00276	CCGAGCCGAAGAACCCCACC	10	0
ABHD3	HGLibB_00274	ACTCCTTGCTTGTTCCCGTG	38	0
ABHD3	HGLibB_00275	TCTCACCCCCGGTCACTAAC	5	0
ABHD3	HGLibB_00276	TGATAACAGTACGTGTTATA	11	0
ABHD4	HGLibA_00277	GCAAAACGACCGCACCCCCT	13	2
ABHD4	HGLibA_00278	CGGAATCGCTGCACCAGACC	8	0
ABHD4	HGLibA_00279	TTGGCTGTTCTTCGAGTAGC	10	0
ABHD4	HGLibB_00277	CTGCACACCTTCGATCTGCT	4	0
ABHD4	HGLibB_00278	TGGGATTCTGTGCGTTGCAG	7	0
ABHD4	HGLibB_00279	ACGTCCTAGGACAGATGCCA	23	1
ABHD5	HGLibA_00280	ACTCGCTGAAGTACCCATCA	16	0
ABHD5	HGLibA_00281	GCACAACCTAGGTGGATTCT	17	0
ABHD5	HGLibA_00282	TAAGTCTAGTGCAGCGTTTA	21	0
ABHD5	HGLibB_00280	TATAGACGTAGGGCACCATG	29	0
ABHD5	HGLibB_00281	TCTAGGTCAGGATGGCTAAC	6	0
ABHD5	HGLibB_00282	ACTCCCTTTAACCCTTTAGC	5	0
ABHD6	HGLibA_00283	CCCCTTCCAGGTACTGGCGG	12	0
ABHD6	HGLibA_00284	GCAAGTTAAGAGGATACACC	6	0
ABHD6	HGLibA_00285	AACATGTTTGTGATTGCGGG	12	0
ABHD6	HGLibB_00283	CCTCTTAACTTGCCCATCTA	11	0
ABHD6	HGLibB_00284	GAGCAGGATGGATCTTGATG	14	0
ABHD6	HGLibB_00285	CAGAGAATCCGTGGAGCATG	0	0
ABHD8	HGLibA_00286	TGCCCTCGTCGATGAGCTTC	25	0
ABHD8	HGLibA_00287	CCATGATGAGCGGCCAGTAC	3	0
ABHD8	HGLibA_00288	CAAACTTATCGTGCATGCCG	4	0
ABHD8	HGLibB_00286	ACCTTTGTAGAGGTCAAGCC	18	0
ABHD8	HGLibB_00287	TCGGCGGTTCCCTGGCCATC	21	2
ABHD8	HGLibB_00288	ATTCCTGAAGCTCATCGACG	18	0
ABI1	HGLibA_00289	ACAGGGCGCTCCATATTCGC	7	1
ABI1	HGLibA_00290	AGTAGTCTGCCACCCGAGTC	23	0
ABI1	HGLibA_00291	AGCGCCCTGTAAGGTATATT	19	1
ABI1	HGLibB_00289	CTCCATTCTCCGAAGCTGAG	13	0
ABI1	HGLibB_00290	AGGAGATCCCGTCTGGCAAG	23	0
ABI1	HGLibB_00291	CAACAATGTACTCCAGTTGC	22	0
ABI2	HGLibA_00292	GCACTCCCCCTATCGCACAC	9	0
ABI2	HGLibA_00293	GGGCTAGGTACGTAATCATT	28	0
ABI2	HGLibA_00294	TATAACGAACTGGTCGTTCA	31	0
ABI2	HGLibB_00292	AAGATTCCATCCTTCGTAGC	19	0
ABI2	HGLibB_00293	CCCCCTAGTCCCCCTATGTC	16	0
ABI2	HGLibB_00294	AACACTTGCTAAGGATTGGG	7	0
ABI3	HGLibA_00295	AGTAGTCAGCGACCCGCAGC	6	0
ABI3	HGLibA_00296	CCTTGATGCTCTTTCGAGAC	11	0
ABI3	HGLibA_00297	CGACATTGGCCATGGGATCA	21	0
ABI3	HGLibB_00295	CTCCTGCAGTAGGGCGTGAG	16	1
ABI3	HGLibB_00296	CTGCGAGGACAACTATGTGC	1	0
ABI3	HGLibB_00297	AGCACGCAGCTGTCAAGAAC	6	0
ABI3BP	HGLibA_00298	GTTGCATTTGCCACCTCGCA	13	0
ABI3BP	HGLibA_00299	TGGCACTCTGACACCGAGCT	6	0
ABI3BP	HGLibA_00300	CAAGTCACTGTCCCAATGAC	20	0
ABI3BP	HGLibB_00298	TGGAAGTATTACACTAGCCC	8	0
ABI3BP	HGLibB_00299	AGTCAAAAGAAGTCATGTTC	26	0
ABI3BP	HGLibB_00300	CGCACAACTATCAGATATTT	4	0
ABL1	HGLibA_00301	TGTCCCCCAACTACGACAAG	23	0
ABL1	HGLibA_00302	CCTCGTACACCTCCCCGTAC	29	1
ABL1	HGLibA_00303	CCGGCAGGAGGTGAACGCCG	10	0
ABL1	HGLibB_00301	AGAGATCAAACACCCTAACC	13	0
ABL1	HGLibB_00302	TGCACTCCCTCAGGTAGTCC	34	1
ABL1	HGLibB_00303	ACTCACCAAGGAGCTGCACC	6	0
ABL2	HGLibA_00304	GTCCATCTCGCTCAGGTACG	36	0
ABL2	HGLibA_00305	TCCCTCGTACCTGAGCGAGA	13	0
ABL2	HGLibA_00306	TCTCTGTGGTGCGCCCCGCC	54	0
ABL2	HGLibB_00304	CACTGCTGCCCCGGATCCCG	12	0
ABL2	HGLibB_00305	GGCTCCGAGCAAGTTCTCCT	6	0
ABL2	HGLibB_00306	TGATAGCCTCATTTAGTGCC	22	0
ABLIM1	HGLibA_00307	CTTGATATCTCTTCCGCAGC	10	0
ABLIM1	HGLibA_00308	CGAAGCACTTCACCCTTGCA	17	1
ABLIM1	HGLibA_00309	CATTTATGGCAGTGAATGAC	32	1
ABLIM1	HGLibB_00307	TTACTTGCTGATGTACTCCC	13	3
ABLIM1	HGLibB_00308	CTAACCTTTGTAGTCTCCCA	9	0
ABLIM1	HGLibB_00309	CGTGAGCTCAGTCATTTCCA	41	47
ABLIM2	HGLibA_00310	CGCGCTGCTGCCCACCGATA	26	4
ABLIM2	HGLibA_00311	CCGAGTGACCTTCAACGGGA	7	0
ABLIM2	HGLibA_00312	GTGATAGTCAGCTTCGCAGT	12	0
ABLIM2	HGLibB_00310	GCTGACTATCACGCCAAGTT	5	0
ABLIM2	HGLibB_00311	GAAGTGTTCCCTGCCCGTAT	2	0
ABLIM2	HGLibB_00312	CATGCATTCCTTCCCGTTGA	14	0
ABLIM3	HGLibA_00313	GTCATCCAGTGCTACCGCTG	14	0
ABLIM3	HGLibA_00314	CTTCGCCTGTGATGAAGTCC	1	0
ABLIM3	HGLibA_00315	CCACTTACTGCTAGTGTTCA	25	0
ABLIM3	HGLibB_00313	CATCACAGGCGAAGTCATCT	11	0
ABLIM3	HGLibB_00314	GCGGACCACTTCCCCTTTGC	24	1
ABLIM3	HGLibB_00315	AGCGGGTGCCATAGAGTTGC	22	1
ABO	HGLibA_00316	GATGGTCTACCCCCAGTCAA	4	0
ABO	HGLibA_00317	GGATCATAGGTCGAAGTGCG	5	0
ABO	HGLibA_00318	AGCCCCAGAAGTCTAATGCC	7	0
ABO	HGLibB_00316	TGCAGCATGTCTCGTTGCCA	32	0
ABO	HGLibB_00317	ACGGTGTCAGCACCTTTGAC	5	0
ABO	HGLibB_00318	GCAACGAGACATGCTGCAGA	9	0
ABP1	HGLibA_00319	GATCCAGCGCTGGACGTAGT	18	1
ABP1	HGLibA_00320	GGTGCACTACCGCGTAGACC	27	0
ABP1	HGLibA_00321	CGGAGAGCGCATTGCCTATG	43	2
ABP1	HGLibB_00319	GCCCCAACTACGTCCAGCGC	30	1
ABP1	HGLibB_00320	GCAGGCGGTACGTGCGCTTG	32	0
ABP1	HGLibB_00321	TCTACCACCAGAACGACCCC	36	0
ABR	HGLibA_00322	CGATAACTATAAAGTCGCTC	6	0
ABR	HGLibA_00323	CGACTCATCGATGTACGGCA	9	0
ABR	HGLibA_00324	ACGCTTTGTACACACCGAGC	13	4
ABR	HGLibB_00322	AGAGATCTACATTAACCAGC	1	0
ABR	HGLibB_00323	CGTCTCCCCGACTCCACCTG	26	0
ABR	HGLibB_00324	CGTTTGTGCAGGTGGAAGCA	2	0
ABRA	HGLibA_00325	ATGTCCACCCGCCTACACAA	12	0
ABRA	HGLibA_00326	CAGCATGGCTCCGGGCGAAA	18	0
ABRA	HGLibA_00327	GATGTGCTCCTCAGCACGCT	31	0
ABRA	HGLibB_00325	AGTCTTGCTGACCACCGTTT	25	0
ABRA	HGLibB_00326	GGCTATGGCCGCCCCAAAGA	3	0
ABRA	HGLibB_00327	GGGCGAATGAGAACAGCATC	15	0
ABRACL	HGLibA_00328	CTCTTAAAGCTGCAAAACGA	3	0
ABRACL	HGLibA_00329	AGTGGAGGAAATTCATCGTT	6	0
ABRACL	HGLibA_00330	TGCCAACCTCTTTGAAGCAT	4	0
ABRACL	HGLibB_00328	GATGAATTTCCTCCACTAAG	20	0
ABRACL	HGLibB_00329	GGAAAGTTAAGCGTGAAATT	8	1
ABRACL	HGLibB_00330	CACATTTATCATCACGGAAG	11	1
ABT1	HGLibA_00331	CGAGCCCGTTCACGTCCCCC	14	0
ABT1	HGLibA_00332	TAGACTGGCCGCCACGCGCT	2	0
ABT1	HGLibA_00333	GGTCGGACGCGTCTTCTTTC	12	0
ABT1	HGLibB_00331	GGGACGTGAACGGGCTCGCC	3	0
ABT1	HGLibB_00332	GACGCGTCCGACCTCGCCAT	2	0
ABT1	HGLibB_00333	CAAGCGCATAGCCAAGCGCG	17	0
ABTB1	HGLibA_00334	GCGCTCACCATCGAAGGTGT	6	0
ABTB1	HGLibA_00335	ATAGTAATCCCGCCTCCTGC	10	0
ABTB1	HGLibA_00336	CTGCTGCAGTACCTGTACAC	22	0
ABTB1	HGLibB_00334	CTGCCCACAGATCAACCCCG	14	0
ABTB1	HGLibB_00335	AGGTGAATGTGCGGGACAAG	2	0
ABTB1	HGLibB_00336	CCTGCTGGAGCAGCGAGACG	5	0
ABTB2	HGLibA_00337	TGCGTACTCGTGGATGCGCA	10	0
ABTB2	HGLibA_00338	CGGCTCGCTCGTCATGGCCC	15	0
ABTB2	HGLibA_00339	CGCCGGCGCTCATGCTGTAC	24	0
ABTB2	HGLibB_00337	TCCCTACCGTTCATTGTTCA	37	0
ABTB2	HGLibB_00338	CTCCGAGATGCTGCCCACGC	16	0
ABTB2	HGLibB_00339	ACACGCTCTACTACTTTCTG	15	0
ACAA1	HGLibA_00340	GATTCGGGCCATGATTGCCC	7	0
ACAA1	HGLibA_00341	ATTCACGTCCTTGAGAACCG	21	0
ACAA1	HGLibA_00342	CACCCCCGACGAGCTTCTCT	15	1
ACAA1	HGLibB_00340	TGGGGCGGATACCCTCATCC	6	0
ACAA1	HGLibB_00341	TATCCGCCCCAGCACCACCA	20	0
ACAA1	HGLibB_00342	AGGGCTGACAGTGAGTGACG	8	0
ACAA2	HGLibA_00343	CAAGCTTGGATCAGATATCA	3	0
ACAA2	HGLibA_00344	CTTACCAATACCCATGATAG	13	0
ACAA2	HGLibA_00345	ATTGTGGGCTACTTTGTATC	5	0
ACAA2	HGLibB_00343	TGTGTCAGAAATGTGCGTTT	14	1
ACAA2	HGLibB_00344	TACCTGACATCCATTCACAA	5	0
ACAA2	HGLibB_00345	TTCTTCAGATGCTATATATT	9	0
ACACA	HGLibA_00346	TGCAATTAGATTCGTTGTCA	10	3
ACACA	HGLibA_00347	GCAGAATTTGTTACTCGCTT	20	0
ACACA	HGLibA_00348	TGGCTTGCACCTAGTAAAGC	3	0
ACACA	HGLibB_00346	GAAGACCTTAAAGCCAATGC	28	0
ACACA	HGLibB_00347	GATCACTATGTGCCAGTGCC	10	0
ACACA	HGLibB_00348	CAACAACAACTATGCAAATG	30	1
ACACB	HGLibA_00349	GATCATTACGTCCCCGTCCC	28	0
ACACB	HGLibA_00350	GGGTTGGGACCTGTAGCGTC	6	0
ACACB	HGLibA_00351	CGTTGTCGCCCAGACGCTAC	34	0
ACACB	HGLibB_00349	TTGCGTGAAAGACGTAGATG	20	0
ACACB	HGLibB_00350	TACCTGCACGGGGATTCTCT	14	0
ACACB	HGLibB_00351	CCCTTGTCATAAACATCTTC	19	0
ACAD10	HGLibA_00352	GTACAGAATCGTATCCCTTC	19	1
ACAD10	HGLibA_00353	GTTAAAGACCTCCGTGCCTG	8	0
ACAD10	HGLibA_00354	ATAACTCAAATTCGGGCAAA	11	0
ACAD10	HGLibB_00352	TCAGATTGTGGAGTCCTGCA	15	1
ACAD10	HGLibB_00353	TGCTCTCATAAATCTCATCC	30	0
ACAD10	HGLibB_00354	AAGCACAGCTTGTAGATCCT	47	0
ACAD11	HGLibA_00355	CCACTCCGATAGCTGTTGCA	10	0
ACAD11	HGLibA_00356	CTAACTGTACCTCTTTAGGG	10	0
ACAD11	HGLibA_00357	CTGAGCCAATGTTTCTACCG	24	1
ACAD11	HGLibB_00355	TGCAGTGATACTTCTGTCAT	94	131
ACAD11	HGLibB_00356	AGAACGTTCAGCCATATATG	15	0
ACAD11	HGLibB_00357	TTACGTAATGGAACATGTGC	14	0
ACAD8	HGLibA_00358	AGACCCCTCCGAAGCCTAGC	6	0
ACAD8	HGLibA_00359	TCTGACCTCCGCTAAGAAAC	19	12
ACAD8	HGLibA_00360	TCCGAAGCTATCAATCATCC	11	0
ACAD8	HGLibB_00358	TTGCCCACCGCTCTGTACCA	17	0
ACAD8	HGLibB_00359	GCCTTCCGCATCACATCCAC	13	0
ACAD8	HGLibB_00360	TGACTTTGCTGCCCGAGAGA	8	0
ACAD9	HGLibA_00361	CGCCAGTTTAGGCAAGTATT	44	0
ACAD9	HGLibA_00362	CTCCCCTAGTCTTGAGTACA	15	0
ACAD9	HGLibA_00363	TGACCTTGAGGCCAATAGCC	2	0
ACAD9	HGLibB_00361	AGCCAAATACTTGCCTAAAC	6	0
ACAD9	HGLibB_00362	ATCCTTGGAGAGGTCGGAGA	4	0
ACAD9	HGLibB_00363	TGAAAACACCAAGATACCTG	4	1
ACADL	HGLibA_00364	TGTACTCCGCAGCTATTGTC	19	1
ACADL	HGLibA_00365	CGCGTAGGGACCCTCGGAGA	3	0
ACADL	HGLibA_00366	CTCACCGCGCGGCGGGCAGC	4	0
ACADL	HGLibB_00364	TTCTAGACGTTCTTCCCCTC	31	0
ACADL	HGLibB_00365	GCTGGAAAACAAGGACTGCT	3	0
ACADL	HGLibB_00366	GCCACTTACTCTGAGTGATG	8	0
ACADM	HGLibA_00367	GCCAATCGACAACGTGAACC	16	192
ACADM	HGLibA_00368	TCCCCCTAATTAGAAGAGCC	8	0
ACADM	HGLibA_00369	TGCTCGTAAATTTGCCAGAG	8	0
ACADM	HGLibB_00367	ACTGTAGGAGGTCTTGGACT	6	0
ACADM	HGLibB_00368	GAAAGCTTACCACAGTTCTC	40	1
ACADM	HGLibB_00369	GGGGTTCAGACTGCTATTGA	3	0
ACADS	HGLibA_00370	TGGCGTAGGCCAGGTAATCG	13	0
ACADS	HGLibA_00371	CAGAACCCATGAGTCGCCCT	15	0
ACADS	HGLibA_00372	GGCAGGTACCTGGTTCGCTG	17	0
ACADS	HGLibB_00370	TGCTTTGCCCTCAGCGAACC	20	0
ACADS	HGLibB_00371	CCTGGCCTACGCCATCGCCA	17	0
ACADS	HGLibB_00372	GGCGACTCATGGGTTCTGAA	2	0
ACADSB	HGLibA_00373	ATCCACTGTGCTCGTGATAG	23	0
ACADSB	HGLibA_00374	TTCCTCTATCACGAGCACAG	9	0
ACADSB	HGLibA_00375	TATTGAGTAGAGCTTCTGAC	2	1
ACADSB	HGLibB_00373	TCCACATCTTTGATCCATTG	29	1
ACADSB	HGLibB_00374	TGCACCTTTGGTTTCAACCA	33	0
ACADSB	HGLibB_00375	ATCTCCCTCTTTATCAGCTC	11	0
ACADVL	HGLibA_00376	TGTCTAACCGAGCCCTCAAG	4	0
ACADVL	HGLibA_00377	GCTGGCAGGAACCCGGATAA	1	0
ACADVL	HGLibA_00378	CGATGACAGCAAAGACGATG	5	0
ACADVL	HGLibB_00376	CACAGCAGAGGTTCGGATGG	7	0
ACADVL	HGLibB_00377	ACAGTCCATGTTGGGGGGCC	3	0
ACADVL	HGLibB_00378	GAGCCCCTTACCCGCCGCCG	1	0
ACAN	HGLibA_00379	GCTACACCCTCGACTTTGAC	13	0
ACAN	HGLibA_00380	GCGGGTCAACAGTGCCTATC	21	1
ACAN	HGLibA_00381	CCCCAGAGTCATTGGAGCGC	17	0
ACAN	HGLibB_00379	GCTGCGCCCTGTCAAAGTCG	6	80
ACAN	HGLibB_00380	GAACTATGACCACTTTACTC	6	0
ACAN	HGLibB_00381	CACGAAAACCCAGAGTAAAG	3	0
ACAP1	HGLibA_00382	GCCAGCCGCGCCTTCGTTGT	36	0
ACAP1	HGLibA_00383	AAATGCCGACAACGAAGGCG	14	0
ACAP1	HGLibA_00384	GGCTTCCACCAGCTCAATAG	12	1
ACAP1	HGLibB_00382	TCCCAGAGCCTCTATTGAGC	10	1
ACAP1	HGLibB_00383	TCTGCTGCTGCAGTGTGTGT	19	1
ACAP1	HGLibB_00384	CCCCATCTCACTCCTTGACC	36	1
ACAP2	HGLibA_00385	AGCCCTCGATTATGTGCTTC	45	0
ACAP2	HGLibA_00386	CATTACTAGAATACTGAGCC	2	0
ACAP2	HGLibA_00387	TAGTAATGATGCTGTCGTTG	28	0
ACAP2	HGLibB_00385	TCTTGTTGCTGTCAGAATGT	23	0
ACAP2	HGLibB_00386	CCTTAATTGATCTCTGAGTT	3	0
ACAP2	HGLibB_00387	CCAAACTCAGAGATCAATTA	6	1
ACAP3	HGLibA_00388	TTTGACGTGGACGCGCCCAG	8	0
ACAP3	HGLibA_00389	GTCCACGTCAAACTCCACTT	38	0
ACAP3	HGLibA_00390	GGTAGTTCACCACCTCCTGT	18	0
ACAP3	HGLibB_00388	CAAGAAGAAGTTTGAGATCC	10	0
ACAP3	HGLibB_00389	CGCTGACAGCCTACAGGAGG	11	0
ACAP3	HGLibB_00390	CTGGCAGATCAATGTTCTGC	20	0
ACAT1	HGLibA_00391	TGCTCCATCATTCAGTGTAC	30	0
ACAT1	HGLibA_00392	AATGCCAGTACACTGAATGA	18	1
ACAT1	HGLibA_00393	TCCTACAAGGCAGGCAGTAT	23	0
ACAT1	HGLibB_00391	CCCAATACTGCCTGCCTTGT	23	0
ACAT1	HGLibB_00392	AAGTGCCGCCAGCACAGCCA	25	0
ACAT1	HGLibB_00393	TGTATCAAAACCCACTTTGA	4	0
ACAT2	HGLibA_00394	TCGGCGGCGCGGACCATCAT	11	0
ACAT2	HGLibA_00395	GCCGCCGAGACGATGACCAC	15	0
ACAT2	HGLibA_00396	TGCCTTGCAGTCCAGTCAAT	43	0
ACAT2	HGLibB_00394	AGTCTCCTATCCCTATTGAC	12	1
ACAT2	HGLibB_00395	CAGAGTATACTGTCAGTCAG	10	0
ACAT2	HGLibB_00396	TGCATTTCACAACTGTCATA	15	0
ACBD3	HGLibA_00397	TATGCAGCCCAACAGTATCC	13	0
ACBD3	HGLibA_00398	GATAGTGTTGCTCCTGCAAC	9	0
ACBD3	HGLibA_00399	AAGGCTTCGACGGGAGGAAG	9	0
ACBD3	HGLibB_00397	TGCGTCCCACAAAATAGAGA	1	0
ACBD3	HGLibB_00398	CATGTCTAAAGAGGATGCCA	11	0
ACBD3	HGLibB_00399	TAATCCAGACACTTGTCCTG	23	0
ACBD4	HGLibA_00400	TCACCACTTATATCGTCCAA	13	0
ACBD4	HGLibA_00401	ATTCTACAGTTACTACAAGC	8	0
ACBD4	HGLibA_00402	CAGCCTCACCGTTCTTGGGC	12	0
ACBD4	HGLibB_00400	CAGGGACGCCTGGAACAGTC	3	0
ACBD4	HGLibB_00401	TGTTTCTGGCAGTCGGGCTC	5	0
ACBD4	HGLibB_00402	CAGTTTCATTTCAGTGATGT	14	0
ACBD5	HGLibA_00403	GAAGAATTGCTGCGTGTCAT	14	0
ACBD5	HGLibA_00404	TAGGGATGCTTGGAGTTCAC	25	0
ACBD5	HGLibA_00405	AGGAGTTCTGATATAACCTC	18	0
ACBD5	HGLibB_00403	TTCTTCAACATATGCAATCA	32	0
ACBD5	HGLibB_00404	TGAAGTTTACTGTGATTCTA	11	0
ACBD5	HGLibB_00405	GATCATGTTGAAGATGTTAC	12	0
ACBD6	HGLibA_00406	GCCATCACCGGCGACAGCGG	5	0
ACBD6	HGLibA_00407	CAGCTCTCCACCGCTGTCGC	3	0
ACBD6	HGLibA_00408	CTTACCTGAGGATTCCAACC	1	0
ACBD6	HGLibB_00406	CGATATATTCCTGCATTGCT	10	1
ACBD6	HGLibB_00407	CCTTCAAAATCAAAGAAGCT	11	0
ACBD6	HGLibB_00408	CCCCCATAGCCCTGAGATCG	4	0
ACBD7	HGLibA_00409	TATCTTTCTAGGGTTGTCGA	18	0
ACBD7	HGLibA_00410	GAGGTTCCATGCTTCCCATT	30	0
ACBD7	HGLibA_00411	CTTTACAAACAAGCAATAGT	1	0
ACBD7	HGLibB_00409	GAAGCATGGAACCTCAAAAA	5	0
ACBD7	HGLibB_00410	CTGAAAGCAAGACCAGATGA	13	0
ACBD7	HGLibB_00411	CCCGGGTACCTGCAGGGCCA	11	0
ACCS	HGLibA_00412	CTGTGTACAGCGTGCCAAAG	8	0
ACCS	HGLibA_00413	CTGCAGGACTTCGGGATGTC	13	0
ACCS	HGLibA_00414	GACTTACCCGCCAGGACAGC	8	0
ACCS	HGLibB_00412	TCTCCAGGGCATCATTAACT	38	0
ACCS	HGLibB_00413	GGCTCTTGCAGTAGAAAGAC	6	0
ACCS	HGLibB_00414	ACTTGGCCACTTCCTCCCGG	12	0
ACCSL	HGLibA_00415	ACCGGGCCACTTCTTCCCGC	13	0
ACCSL	HGLibA_00416	CTTCAGGTGGTGGTTCTAAA	4	0
ACCSL	HGLibA_00417	GGTTCCTGACCTACTACTGC	3	0
ACCSL	HGLibB_00415	CTCCAGGGTTTCATTAACCT	18	1
ACCSL	HGLibB_00416	AATGGCTGCCCTCTCCAATC	18	0
ACCSL	HGLibB_00417	ATGGTTCTGTGTGATCCAGG	18	0
ACD	HGLibA_00418	GACCCACAGTGTCCGATGCC	7	3
ACD	HGLibA_00419	CCCCGACGTCGGACGTATCA	12	0
ACD	HGLibA_00420	ACCAACCAGGCACCCGTAGC	7	0
ACD	HGLibB_00418	CAGCCCCGGCTACGGGTGCC	6	0
ACD	HGLibB_00419	CCGCGCCGCCCTCAGCGACC	13	0
ACD	HGLibB_00420	GGTTCATGTCCAGGTCGCTG	6	0
ACE	HGLibA_00421	GAGCATGGCGTAGCTTCGCG	14	0
ACE	HGLibA_00422	CCCGCTGAAACCGCTGTACG	18	0
ACE	HGLibA_00423	AGGAGCTGTATGAACCGATC	15	1
ACE	HGLibB_00421	CCGATGATCCTGCGCAGCTG	11	0
ACE	HGLibB_00422	CCCTGCTAAGCAACATGAGC	5	0
ACE	HGLibB_00423	AAGGGCCGTACCTGGGTCCA	9	0
ACE2	HGLibA_00424	CAAGTGAACTTTGATAGAAC	8	0
ACE2	HGLibA_00425	ATGAGCACCATCTACAGTAC	26	0
ACE2	HGLibA_00426	TGCTGCTCAGTCCACCATTG	34	0
ACE2	HGLibB_00424	TCAAGTAATAAGCATTCTTG	11	0
ACE2	HGLibB_00425	CACAGTCAAGCTTCAGCTGC	22	1
ACE2	HGLibB_00426	TGTGGACTGTTCCTTTAAAA	9	1
ACER1	HGLibA_00427	CATTCTCTACATCGTGTGCC	33	0
ACER1	HGLibA_00428	GAGGGCGTAGGCGTTGACCG	11	0
ACER1	HGLibA_00429	GCACCTGATTGAGGTCTCCG	21	0
ACER1	HGLibB_00427	GTGCCGAAGCTCCTTATTGC	5	0
ACER1	HGLibB_00428	TGGACGAGATCGCCATCCTG	12	0
ACER1	HGLibB_00429	CCCGCTACATTTACGTTGTC	65	1
ACER2	HGLibA_00430	TATCGCCGAGTTCTACAACA	8	0
ACER2	HGLibA_00431	CCGCACCGTGTTGTAGAACT	2	0
ACER2	HGLibA_00432	CTACTTAATCTGGACTCTTT	6	0
ACER2	HGLibB_00430	CCATGCAACCCTTAGTTTCT	56	0
ACER2	HGLibB_00431	GCATCTGACCCAAGAAACTA	6	0
ACER2	HGLibB_00432	ACGAAACAAGCACATGCAGA	14	0
ACER3	HGLibA_00433	CTCTGAACTGCACCGAACAT	19	0
ACER3	HGLibA_00434	ATGATTATACCTCCAATGTT	19	0
ACER3	HGLibA_00435	ACACAGGAACTTTCGAAAGA	8	42
ACER3	HGLibB_00433	CCACCATGCATGAAATTGTG	14	0
ACER3	HGLibB_00434	ATGCAACAGCTGTATATCAT	18	2
ACER3	HGLibB_00435	TTTCATATTTCAGAGTCATG	34	0
ACHE	HGLibA_00436	CCCAGCGACTGATGCGATAC	19	0
ACHE	HGLibA_00437	CCACAATGTCGTGTGCCCCG	9	0
ACHE	HGLibA_00438	GGCTCAGCAGTACGTTAGTC	18	0
ACHE	HGLibB_00436	CCCACAATGGCCCCCGTACA	30	1
ACHE	HGLibB_00437	GGCCGCAGACACGCTCGACG	28	0
ACHE	HGLibB_00438	GTTCGACCACTACAGCAAGC	9	0
ACIN1	HGLibA_00439	TTTCGATCTTCAGTCAGTCG	21	0
ACIN1	HGLibA_00440	GGTTGGCATGAGTACGTGCC	5	0
ACIN1	HGLibA_00441	AAGGAGAAAGACGATCATCT	4	0
ACIN1	HGLibB_00439	CAGTTTCATAAAACAGTATC	15	0
ACIN1	HGLibB_00440	AAAAGCAGCAGGAGCTACTT	9	0
ACIN1	HGLibB_00441	ACCTTTCTCTTCAGAAATTG	6	0
ACKR2	HGLibA_00442	GCATCTAGACTACGCACTCC	35	0
ACKR2	HGLibA_00443	CATGCCCGCCGAAATCTGCG	54	1
ACKR2	HGLibA_00444	TGCTCCGTTACGTGCCTCGC	41	1
ACKR2	HGLibB_00442	GCTGAGCATGAACGATCTCC	22	0
ACKR2	HGLibB_00443	TGGTGGCCTTCTTCGTGCTA	7	2
ACKR2	HGLibB_00444	ATCTCAACCATCCGCCTGCG	15	0
ACKR3	HGLibA_00445	TTTGCACGTGAGCTCGCCCA	55	2
ACKR3	HGLibA_00446	CATCTCGGCGTCCAGTGACC	30	1
ACKR3	HGLibA_00447	ACTGGACGCCGAGATGGCTC	38	1
ACKR3	HGLibB_00445	ACGCAGACGTGACGGTCTTC	26	0
ACKR3	HGLibB_00446	CATGATTGCCAACTCCGTGG	14	0
ACKR3	HGLibB_00447	CAACAGCAGCGACTGCATCG	25	0
ACKR4	HGLibA_00448	ACTAAAGTCCCCAGCCAATC	16	0
ACKR4	HGLibA_00449	CAATGACGAAAACTATTGTG	11	0
ACKR4	HGLibA_00450	TGTGCTACTTTATCACAGCA	15	0
ACKR4	HGLibB_00448	GTGCGATGCTTTCTGTGACT	22	0
ACKR4	HGLibB_00449	TATCAGCATAGACAGATATG	10	0
ACKR4	HGLibB_00450	CCTTTAAATGCTAAAAGTAC	0	0
ACLY	HGLibA_00451	GACCAGCTGATCAAACGTCG	16	0
ACLY	HGLibA_00452	GAGAGCAATTCGAGATTACC	6	0
ACLY	HGLibA_00453	TTCCACGACGTTTGATCAGC	32	0
ACLY	HGLibB_00451	ACCTACCGATGTGCTCCCGC	7	0
ACLY	HGLibB_00452	AACTTCCTCCTCAACGCCAG	12	0
ACLY	HGLibB_00453	TTGTGACTTCGTGCTCCTTC	43	0
ACMSD	HGLibA_00454	TCAGGTCCCACTCGTTGACG	16	1
ACMSD	HGLibA_00455	CCGCTACTCACCGCATAGAC	12	0
ACMSD	HGLibA_00456	GAGTGGTGCGAGAGAATTGC	16	2
ACMSD	HGLibB_00454	ATTTCTCTAATACGAACTTC	8	0
ACMSD	HGLibB_00455	CCACTGCAGAGGTTTGGCTA	4	0
ACMSD	HGLibB_00456	TTCCTGTCATGTTTAGCTAC	23	0
ACN9	HGLibA_00457	TAAATTCGTCTTTCACGTAC	11	1
ACN9	HGLibA_00458	ACTCGAGAAACGTGCCGCCC	16	0
ACN9	HGLibA_00459	TGCAACAGCGTTATTGCAAC	10	0
ACN9	HGLibB_00457	GACTTTCGTGATGAACAAAT	2	0
ACN9	HGLibB_00458	CGTGGGGCGCTATGCCGGGG	6	0
ACN9	HGLibB_00459	AGTACGTGAAAGACGAATTT	12	1
ACO1	HGLibA_00460	AATGGTGAGCACGATGTCAG	18	2
ACO1	HGLibA_00461	ATGACACGAGCAGGCTTAAA	2	0
ACO1	HGLibA_00462	CGCACACCTTGCTGAGCCAT	24	0
ACO1	HGLibB_00460	AGAAGAACTCTGATCGAAAA	2	0
ACO1	HGLibB_00461	TGATCTATTACAAGATCAGC	5	0
ACO1	HGLibB_00462	ACCTTCTGTTGAAATCAACC	17	0
ACO2	HGLibA_00463	CACATAGCCGTCCCGCTCAA	7	0
ACO2	HGLibA_00464	TCTCGGGGTTTGCGTCGTTG	14	0
ACO2	HGLibA_00465	GCGCGGATCTGCTCGGAACC	6	0
ACO2	HGLibB_00463	TGCCTTTGTCACGTCCCCAG	12	0
ACO2	HGLibB_00464	CTGCTGCAGGAGTTTGACCC	14	0
ACO2	HGLibB_00465	ATGCTGCCCGCTGCTGTCCT	7	0
ACOT1	HGLibA_00466	AGTAGCGCTCGTGCCGCACC	27	3
ACOT1	HGLibA_00467	CGCTACCGCGCCGACACCCT	42	307
ACOT1	HGLibA_00468	TGGGGGAACCTTACGCTACA	16	0
ACOT1	HGLibB_00466	GGTCTCGCCCTTGTAGCGTA	12	0
ACOT1	HGLibB_00467	CCGAACATGTCCACAATGCC	24	0
ACOT1	HGLibB_00468	CTACTTGCTCAGTCATCCTG	20	0
ACOT11	HGLibA_00469	ACTGTCGTTCCCCGCACGTA	17	0
ACOT11	HGLibA_00470	CTTACCGGACAGGCAAGCCG	11	0
ACOT11	HGLibA_00471	CATAGACAAGGCGCATGCGC	18	0
ACOT11	HGLibB_00469	AGCTGAAGCAGATCACGCCG	1	0
ACOT11	HGLibB_00470	CAAGGCCTTGGCCACCTTCG	33	1
ACOT11	HGLibB_00471	TCCTCTCCAGGTGGGCATCC	21	1
ACOT12	HGLibA_00472	ATGACCACCTCGCCGGGCGC	4	0
ACOT12	HGLibA_00473	GCTCAGCTCGCCGCGCGCAG	1	0
ACOT12	HGLibA_00474	TAGAGCATTCAGCACAAGCA	1	0
ACOT12	HGLibB_00472	AAACTGTATGTCATCCACTG	51	2
ACOT12	HGLibB_00473	TTTGAAGCTGAGAAACATGC	9	0
ACOT12	HGLibB_00474	CGTGCGCCGGCTGGATGGCT	19	0
ACOT13	HGLibA_00475	TCTCTCAAAATTGCGAGCCT	1	0
ACOT13	HGLibA_00476	GGTGATAAAGGCCATGACCA	5	31
ACOT13	HGLibA_00477	TGATATGTTATCTACTAACG	16	0
ACOT13	HGLibB_00475	GTGGAGAGTGCCTATTGCAT	13	2
ACOT13	HGLibB_00476	CTTGTTGGTCAGATCCACAG	26	112
ACOT13	HGLibB_00477	AACACTTGCATTTACCTCTG	37	0
ACOT2	HGLibA_00478	GGTACAGCCGGGACGCTCGA	7	0
ACOT2	HGLibA_00479	GGAACTGCGCCGAACTCTTC	5	0
ACOT2	HGLibA_00480	TGGGGGAACCTTACACTACA	7	0
ACOT2	HGLibB_00478	GGTCTCGCCCTTGTAGTGTA	32	0
ACOT2	HGLibB_00479	CCGAACATGTCCACAATCCC	6	2
ACOT2	HGLibB_00480	CTACTTGCTCAGTCATCCCG	18	0
ACOT4	HGLibA_00481	ATAAGGAATGCTCTCGTAGG	7	0
ACOT4	HGLibA_00482	CCGCGCACGGCAATGCGCAC	1	0
ACOT4	HGLibA_00483	CGCAGCGTAACCCGCTGCTC	8	0
ACOT4	HGLibB_00481	TTATATCCACAATGTCCACG	20	0
ACOT4	HGLibB_00482	TGAAGATCTCCCCAATAACA	16	0
ACOT4	HGLibB_00483	GGATATGTTGTCCATGTTAT	36	0
ACOT6	HGLibA_00484	GGTCCTAGTATTGCGCTTCT	18	1
ACOT6	HGLibA_00485	AATCCAAGAAGCGCAATACT	15	0
ACOT6	HGLibA_00486	CTTTATGCTGCAGCATCCAA	3	1
ACOT6	HGLibB_00484	CCTAGATCATCGACAAGTTT	5	0
ACOT6	HGLibB_00485	CCTAAACTTGTCGATGATCT	16	0
ACOT6	HGLibB_00486	GCGTGCACAGAAGCTCTAGA	2	0
ACOT7	HGLibA_00487	CGGTGCGCTCGACACGAGCC	7	1
ACOT7	HGLibA_00488	TTTCTCGCAGTATTCCCGGC	16	0
ACOT7	HGLibA_00489	CCTCGAGGTGCCTCCTGTTG	34	0
ACOT7	HGLibB_00487	TGTCCACATTCTTCAGCGAC	19	0
ACOT7	HGLibB_00488	GTCTCCACAGGAGCGCTGTG	12	0
ACOT7	HGLibB_00489	CTCTTACCTGGGTTGAGGAC	1	0
ACOT8	HGLibA_00490	CGGTCGTGACCAAGACGCTA	11	0
ACOT8	HGLibA_00491	ACGAACAGGGTCGAGCTTCT	5	0
ACOT8	HGLibA_00492	CTGTTCGTGTCCGCTCCACT	41	0
ACOT8	HGLibB_00490	GAACTAGATGTCGTCCCCGC	18	2
ACOT8	HGLibB_00491	GCGCCAATGGGTACCTCTTT	24	1
ACOT8	HGLibB_00492	GCTCAACCGAATTGCTGCTC	15	0
ACOT9	HGLibA_00493	TGACTGTTCAAAACACCGTA	12	0
ACOT9	HGLibA_00494	AAATATTTCTCTCGTAATTC	5	2
ACOT9	HGLibA_00495	CTCCATCCACACTGCATTAG	12	0
ACOT9	HGLibB_00493	CAGATTTGGCAGGATTCTTG	1	0
ACOT9	HGLibB_00494	GAATTCAAAACTGAAGAGTT	9	0
ACOT9	HGLibB_00495	CACAGGATGGACTGCCTCCT	16	0
ACOX1	HGLibA_00496	CACTCGCAGCCAGCGTTATG	13	0
ACOX1	HGLibA_00497	ATCGTACCTATTCGTGAAAT	17	0
ACOX1	HGLibA_00498	TTCACGAATAGGTACGATAA	7	0
ACOX1	HGLibB_00496	CACGTATGACCCTGAAACCC	9	0
ACOX1	HGLibB_00497	TCCTTAGGAACTCACCTTCG	8	0
ACOX1	HGLibB_00498	TGACAGCCACCTCATAACGC	16	0
ACOX2	HGLibA_00499	GCCGAGCTATCAACCGGATG	14	0
ACOX2	HGLibA_00500	TGATAGCTCGGCGCCTGGGT	8	0
ACOX2	HGLibA_00501	AGGCGCTCACCTTAGCAGCC	11	0
ACOX2	HGLibB_00499	CTCCATGACGCCTTCCTGTC	26	0
ACOX2	HGLibB_00500	CTGCCACTCACCGGATCAGG	7	0
ACOX2	HGLibB_00501	TCTGGTTCCAAGCCTCGTGC	27	0
ACOX3	HGLibA_00502	CGAAGATCCGCTTGCATCGA	25	1
ACOX3	HGLibA_00503	CAGCTCGCGATACTTCTCCA	16	0
ACOX3	HGLibA_00504	AGCAAACACCACCGCGTGAG	1	0
ACOX3	HGLibB_00502	GAAGAAGGGTCTTCGGGTCC	9	0
ACOX3	HGLibB_00503	GCTGCATCCCTTTATCGTGC	28	0
ACOX3	HGLibB_00504	ATGTCGCCAACCATCACTCC	24	0
ACOXL	HGLibA_00505	CTGCCTCTGTTAAAACGTGC	6	0
ACOXL	HGLibA_00506	GTCAGCCGAAGCCTTGTCAT	15	0
ACOXL	HGLibA_00507	AGAGGACTTCTCCTATGACA	18	0
ACOXL	HGLibB_00505	GCCCTGAACATGTTACTAAG	8	0
ACOXL	HGLibB_00506	TCCAGTGCGGAATAATTTAT	22	0
ACOXL	HGLibB_00507	TCAGAGAGTGAAGTTTGCCA	20	0
ACP1	HGLibA_00508	ACGGTACCTGCCGGGCAACG	7	0
ACP1	HGLibA_00509	TGCTGTTTCTGACTGGAACG	19	1
ACP1	HGLibA_00510	CAACTTCCGGGTATGAGATA	24	0
ACP1	HGLibB_00508	GTGAGCTGCCTAAGAAATCA	9	0
ACP1	HGLibB_00509	CCTGAAAACTGCTTCTGCAA	7	0
ACP1	HGLibB_00510	AAAGCTAAAATTGAACTACT	2	0
ACP2	HGLibA_00511	GTTGAAGCGCTGCATCCCGT	14	2
ACP2	HGLibA_00512	GCCCTGCGGCAGCGCTATCA	7	0
ACP2	HGLibA_00513	AGCCGTGATAGCGCTGCCGC	4	0
ACP2	HGLibB_00511	TTCTCTCAGCTGTACCGCCA	9	2
ACP2	HGLibB_00512	GCTTCAACCCGAACATCTCG	4	0
ACP2	HGLibB_00513	CGTTCTGCAGCTGCTCATAA	16	0
ACP5	HGLibA_00514	TTTCCGGCTAGCACGTACCA	9	0
ACP5	HGLibA_00515	GGTAGGCCCGTGCTCGGCTA	10	1
ACP5	HGLibA_00516	CACAGTCCGAGCGATCTCCT	4	1
ACP5	HGLibB_00514	GTGTGGTCCATAGCCGAGCA	13	0
ACP5	HGLibB_00515	AGCCGTTGGGGACCTTGCGC	0	0
ACP5	HGLibB_00516	TGCCCTGCGCTTTGTAGCCG	7	0
ACP6	HGLibA_00517	GGAGTCCACCCGTTGTTTGC	20	0
ACP6	HGLibA_00518	ACGAACCTTCTTTCTGACAC	17	0
ACP6	HGLibA_00519	CTTTAGGGGGGCATGTTTGC	22	0
ACP6	HGLibB_00517	CTTCATCCTCCTGGACAACG	19	0
ACP6	HGLibB_00518	CATTTGCTGCATGCCCACCT	48	1
ACP6	HGLibB_00519	CAGACTGCCTCTTTACAGCC	11	0
ACPL2	HGLibA_00520	GAAACCGTATCACCCAAAAC	1	0
ACPL2	HGLibA_00521	CGTTTCAGTCCACCTGATCC	21	0
ACPL2	HGLibA_00522	GTTCAAGGGGCTTTCGAAAG	12	1
ACPL2	HGLibB_00520	ACCAGAAATTGACTGCACTC	11	0
ACPL2	HGLibB_00521	GCAGCAGCAAGAAGCGGTTG	5	0
ACPL2	HGLibB_00522	GTCACAGGGGGCTCCGTCAC	2	0
ACPP	HGLibA_00523	AGACCGAAGTGTACTAGCCA	12	0
ACPP	HGLibA_00524	TACTTTCAGGTGTTTCGGCA	6	0
ACPP	HGLibA_00525	TCCTCATGGCCACAAGGATT	43	0
ACPP	HGLibB_00523	AGGGCAGCAAGCCTTAGCCT	13	0
ACPP	HGLibB_00524	ATGGAGCAGCATTATGAACT	18	0
ACPP	HGLibB_00525	TGAGTCCTATAAACATGAAC	6	0
ACPT	HGLibA_00526	GAACTTCACGGGACTGTCGC	19	0
ACPT	HGLibA_00527	ACAGTCCCGTGAAGTTCTCC	6	0
ACPT	HGLibA_00528	ACCCCTGGTGTTCGTGGCTC	20	3
ACPT	HGLibB_00526	CTGGGTGGAAATGGCCGGCC	3	0
ACPT	HGLibB_00527	CGCTTCTCACCGTGGTCAGC	8	0
ACPT	HGLibB_00528	CACCTCCTTGTGTGGGTCCA	30	0
ACR	HGLibA_00529	GTGGTGTCCGCATCGTCGGC	5	0
ACR	HGLibA_00530	TTGCCTGAACCGTAACCCAC	24	1
ACR	HGLibA_00531	GGCGTTATCTTTAGCAACCA	17	0
ACR	HGLibB_00529	GAACGCGCCCATTGTACCAC	18	0
ACR	HGLibB_00530	AAAATACAACTCTGCGACAG	21	1
ACR	HGLibB_00531	AATGAAGCGCCCACACGAAA	1	0
ACRBP	HGLibA_00532	TGCGAAGAAGCGTTCGTATT	20	0
ACRBP	HGLibA_00533	CACCATCGGGCACTAAGCCG	14	0
ACRBP	HGLibA_00534	GGGTGCTCACCTTCCGATTG	11	0
ACRBP	HGLibB_00532	GTCTGATGAGAAACCGCAAT	23	0
ACRBP	HGLibB_00533	TGTGAAGATGTCCGAGTCTC	33	0
ACRBP	HGLibB_00534	CACAGCCTTTCGTGGCAAGC	10	0
ACRC	HGLibA_00535	CACTGCTTGACTGAACATTA	18	0
ACRC	HGLibA_00536	TCAAGCAGTGATGACACCAG	4	0
ACRC	HGLibA_00537	ACTCACCTCGCCTGTCTCTT	24	0
ACRC	HGLibB_00535	CAGAAGAGCTCCGAAGAGAC	11	0
ACRC	HGLibB_00536	ACTCTACTTACAAGACCCAC	21	0
ACRV1	HGLibA_00538	TAATTTGCATCCTCGTTCCA	29	3
ACRV1	HGLibA_00539	CTCACCAGAAGGCTGTTCAC	10	0
ACRV1	HGLibA_00540	CCTTTGAGTGAGCTTGAGTC	12	0
ACRV1	HGLibB_00537	AGTCAGCCTAATGAGCTTTC	28	3
ACRV1	HGLibB_00538	CACACCCTTGAACCATGAAT	3	0
ACRV1	HGLibB_00539	ACTTCAGTTCAGCAACTTCC	12	0
ACSBG1	HGLibA_00541	CTGTCCACAGGTCGTAGATC	11	0
ACSBG1	HGLibA_00542	CCGCCCAGATCTACGACCTG	8	0
ACSBG1	HGLibA_00543	TGTGTGCTAGTCTACACTTC	46	0
ACSBG1	HGLibB_00540	TTGACTCAGCATCACGCCCT	35	3
ACSBG1	HGLibB_00541	ATCACGACTGCCTTTAGATG	28	0
ACSBG1	HGLibB_00542	AGAACCTCCTCCAAACAAGA	0	0
ACSBG2	HGLibA_00544	TCCGACAAGCCTCATAGTAC	29	1
ACSBG2	HGLibA_00545	CGAGAGTCAGTCAACCGATT	19	0
ACSBG2	HGLibA_00546	ATGACCTTACCCGGCTAGGA	8	0
ACSBG2	HGLibB_00543	CTGGGTTTGGAGCGTTTCCA	10	1
ACSBG2	HGLibB_00544	GGAACCCCAAAGACTCAAGA	0	0
ACSBG2	HGLibB_00545	TTAGCTCCTTCTTGAGTCTT	16	1
ACSF2	HGLibA_00547	CAAGATCGTGGGCCGCTCTA	9	0
ACSF2	HGLibA_00548	CGAGCCATGGCTGTCTACGT	11	0
ACSF2	HGLibA_00549	TGCACCCCTGAACGTAGCTG	4	0
ACSF2	HGLibB_00546	ACGACCAAGGCCTCTCGTTC	36	0
ACSF2	HGLibB_00547	CATCCCGACGTAGACAGCCA	9	0
ACSF2	HGLibB_00548	CATCTACCCCGCAGAGCTCG	8	0
ACSF3	HGLibA_00550	GCAGCGCGTTGACCACACCA	12	0
ACSF3	HGLibA_00551	GGACAGAGCCATGCCGATCT	16	0
ACSF3	HGLibA_00552	TCTTAAGTTCTGAAACGCCG	2	0
ACSF3	HGLibB_00549	AAACTGCACGCAAGAAATCC	10	0
ACSF3	HGLibB_00550	CGGTATGGCATGACCGAGAT	13	0
ACSF3	HGLibB_00551	CTCCCGCTGCACCACGTCCA	36	0
ACSL1	HGLibA_00553	TCTTCCGACCAACACGCTTA	23	0
ACSL1	HGLibA_00554	ACTTGACAGCGACGAGCCCT	32	0
ACSL1	HGLibA_00555	CTCGTCGCTGTCAAGTAGTG	14	1
ACSL1	HGLibB_00552	GGGTCTCGTGGCGTACCAGA	8	0
ACSL1	HGLibB_00553	GGTTTCCGAGAGCCTAAACA	9	0
ACSL1	HGLibB_00554	AACCAGACCAACCCTATGAA	22	0
ACSL3	HGLibA_00556	CAACAGTGATGATGTGCCGC	16	1
ACSL3	HGLibA_00557	CGAGTGGATGATAGCTGCAC	14	0
ACSL3	HGLibA_00558	CTCACAGAAGATGGCGATGT	18	0
ACSL3	HGLibB_00555	TCACATAGTAACATTATTGC	13	0
ACSL3	HGLibB_00556	TAACATACCCATGCTGGCCT	16	0
ACSL3	HGLibB_00557	GCAATGGTTTGCTATGAGGT	9	0
ACSL4	HGLibA_00559	AATCGCAGAGTGAATAACTT	10	0
ACSL4	HGLibA_00560	TCATGGGCTAAATGAATCTG	20	0
ACSL4	HGLibA_00561	GATTACCAGTGTTGAACTTC	28	0
ACSL4	HGLibB_00558	AGGAAAGTTGTACTTAAAGC	11	2
ACSL4	HGLibB_00559	CTGTGAATCTCAAATCCTTC	10	0
ACSL4	HGLibB_00560	CATGCAATCAGTAGAAGAGT	22	0
ACSL5	HGLibA_00562	CAGACACAGCGAGTCCTCTT	27	0
ACSL5	HGLibA_00563	GTCAGGATGCAGATCAACGC	0	0
ACSL5	HGLibA_00564	TTTAGACAATGGGCCCTGCT	19	0
ACSL5	HGLibB_00561	CAAAGAGGACTCGCTGTGTC	15	0
ACSL5	HGLibB_00562	AGAAGAGGTAAGACGGGTTG	16	0
ACSL5	HGLibB_00563	TTTGTAAGATAGCCATCTGT	11	19
ACSL6	HGLibA_00565	CGGCGATCTGTGATTGGGTC	7	1
ACSL6	HGLibA_00566	ATGTACCAGGTGTTCCGCCG	10	0
ACSL6	HGLibA_00567	ATCCGCTACATCATCAATAC	6	0
ACSL6	HGLibB_00564	GGCCTGCTACACATATTCCA	7	0
ACSL6	HGLibB_00565	AGCCTAAGCAGCCTTACCAG	14	0
ACSL6	HGLibB_00566	CCTCCTGGTAGGACAGCCAC	2	0
ACSM1	HGLibA_00568	CAATCCATCCTGAGTCCGAC	16	1
ACSM1	HGLibA_00569	GTCGGACTCAGGATGGATTG	10	0
ACSM1	HGLibA_00570	AACGTCTTCACACAGACCTG	6	0
ACSM1	HGLibB_00567	ACAGGTCTGTGTGAAGACGT	19	0
ACSM1	HGLibB_00568	AGGGTTGTAAGGCCAACCCA	12	0
ACSM1	HGLibB_00569	CAAGGTCTTTGACTTAACAC	22	1
ACSM2A	HGLibA_00571	GTGCATGCTCCTAATGCCCA	32	0
ACSM2A	HGLibA_00572	ACAGGCTCCCGAGAGGACGT	18	0
ACSM2A	HGLibA_00573	GAACATCTTGTGCTCACTTA	14	0
ACSM2A	HGLibB_00570	AACGTCCTCTCGGGAGCCTG	10	0
ACSM2A	HGLibB_00571	TGTCTGAGAAAAGCTGTGAT	14	0
ACSM2A	HGLibB_00572	AGTAGCTTAATTCTCAGAGA	2	0
ACSM2B	HGLibA_00574	ACAGGCTCCCGAGAGGATGT	16	0
ACSM2B	HGLibA_00575	TGTCTGAGAAAAGCTGCGAT	20	0
ACSM2B	HGLibA_00576	AACATCCTCTCGGGAGCCTG	4	0
ACSM2B	HGLibB_00573	TTAGGTCTCATCTTTATGCC	34	0
ACSM2B	HGLibB_00574	ATCCACCACTCATCACTGTG	25	0
ACSM2B	HGLibB_00575	AGCTTACCCAGCATCCATCT	29	0
ACSM3	HGLibA_00577	GATGCAACAGCGTCTACTGC	9	0
ACSM3	HGLibA_00578	TGATGCTAGCTCGTGTCACC	24	0
ACSM3	HGLibA_00579	TTACCCGATCTCCTCTTTGT	11	0
ACSM3	HGLibB_00576	TTACTAACCTGTTCGCAGAC	22	0
ACSM3	HGLibB_00577	GTTCTCTGATACAATCAGCT	4	0
ACSM3	HGLibB_00578	GGCATGACGTAGCATCTTCC	7	1
ACSM4	HGLibA_00580	AATGTAGCTTGCATACGAAC	11	0
ACSM4	HGLibA_00581	AATACAATGGACTCCACCGC	19	0
ACSM4	HGLibA_00582	CCCAGGGATCATCTTCATGC	17	0
ACSM4	HGLibB_00579	TCAACCTACCTGGACATCAT	16	1
ACSM4	HGLibB_00580	TGGGCAGAATCACGGCCAAA	15	1
ACSM4	HGLibB_00581	TGAAGTCCTCAGATATCATA	2	0
ACSM5	HGLibA_00583	TGACCGAATCTGACATCTTC	3	0
ACSM5	HGLibA_00584	TCTTACATTCAGGATAACTT	6	0
ACSM5	HGLibA_00585	CGTACAGCTCCACACCAGTC	3	0
ACSM5	HGLibB_00582	GAGAAGTGGAAACACCAGAC	2	0
ACSM5	HGLibB_00583	GCTGTGTCCCAACCATCTTT	28	1
ACSM5	HGLibB_00584	CTGCACAAGCAGCCGAAAGA	3	0
ACSS1	HGLibA_00586	ACGAGAGTGTCCCGCGCCAG	10	0
ACSS1	HGLibA_00587	CCAGATCAAAGCAACGCTCT	13	0
ACSS1	HGLibA_00588	CCGAGAGCGTTGCTTTGATC	8	0
ACSS1	HGLibB_00585	TTCCTCCACTTCGCACCGCA	29	0
ACSS1	HGLibB_00586	GCCGGCCATGCGGTGCGAAG	10	0
ACSS1	HGLibB_00587	TGGCGCGGGACACTCTCGTG	29	0
ACSS2	HGLibA_00589	TCACATCAAAGTTGTACCGA	25	0
ACSS2	HGLibA_00590	CCACAGTAGACATGTCCCCG	21	0
ACSS2	HGLibA_00591	GGTGCATTCTGGATGTAGTC	6	0
ACSS2	HGLibB_00588	GACTACATCCAGAATGCACC	1	0
ACSS2	HGLibB_00589	GCTCAGAATGACCATGACCT	15	0
ACSS2	HGLibB_00590	TACAACTTTGATGTGACTAA	4	0
ACSS3	HGLibA_00592	CTCCCGGTCGTGACCTTGAT	28	0
ACSS3	HGLibA_00593	TAGTCGCATTGATCATGTAA	10	4
ACSS3	HGLibA_00594	TACATCGCCTGTGGGATCAT	1	0
ACSS3	HGLibB_00591	GTTGCTTTAGTGTTTGTAAC	21	0
ACSS3	HGLibB_00592	GTTGATCGTCATATTGAAAA	4	0
ACSS3	HGLibB_00593	TGTGTAGGAGGCGGTTCCTT	14	0
ACTA1	HGLibA_00595	GCCCCCCGACATGACGTTGT	38	0
ACTA1	HGLibA_00596	GGGGCACCACGATGTACCCT	24	0
ACTA1	HGLibA_00597	CGGTGAGATCGCGGCCCGCC	13	0
ACTA1	HGLibB_00594	GTTGTGGGTGACGCCGTCGC	9	1
ACTA1	HGLibB_00595	CAACGTGCCCGCCATGTACG	33	0
ACTA1	HGLibB_00596	CAACGAGCGCTTCCGCTGCC	6	0
ACTA2	HGLibA_00598	CCTACCAGTTGTGCGTCCAG	9	0
ACTA2	HGLibA_00599	GGCCTCACCAGTAGTAACGA	16	0
ACTA2	HGLibA_00600	GGGACAAAAAGACAGCTACG	5	0
ACTA2	HGLibB_00597	CTGAAGTACCCGATAGAACA	11	0
ACTA2	HGLibB_00598	TCAGGGGTGCCTCCGTGAGC	5	0
ACTA2	HGLibB_00599	TTGTCTCCCAGGCATCGTGC	23	0
ACTB	HGLibA_00601	CAACCGCGAGAAGATGACCC	5	0
ACTB	HGLibA_00602	TCCTTCCCAGGGCGTGATGG	8	0
ACTB	HGLibA_00603	AGCCATGTACGTTGCTATCC	52	2
ACTB	HGLibB_00600	CGTACAGGGATAGCACAGCC	5	0
ACTB	HGLibB_00601	CACCTTGATCTTCATTGTGC	55	0
ACTB	HGLibB_00602	CTCTCAGGCATGGAGTCCTG	8	0
ACTBL2	HGLibA_00604	TCCTCGACACCAGGGCGTTA	21	3
ACTBL2	HGLibA_00605	TGCCAGATCCAGGCGTAGAA	24	0
ACTBL2	HGLibA_00606	GCCTCATGCCATTCTACGCC	28	0
ACTBL2	HGLibB_00603	TCGAGGACGCCCTATCATGG	34	0
ACTBL2	HGLibB_00604	GGAAGTTCATAGCTCCGTTC	24	0
ACTBL2	HGLibB_00605	TCGGAAGCGTTCATTCCCAA	26	2
ACTC1	HGLibA_00607	TCCCCGGGCAGGCATTGTTC	19	0
ACTC1	HGLibA_00608	TGCATACGATCAGCAATACC	16	0
ACTC1	HGLibA_00609	TGGTACGGCCAGAAGCATAC	7	0
ACTC1	HGLibB_00606	GTGTGACATTGATATCCGCA	17	0
ACTC1	HGLibB_00607	CTACAACTCACCAATGAAGG	8	0
ACTC1	HGLibB_00608	GTGCTATCCCTGTATGCTTC	41	0
ACTG1	HGLibA_00610	TCCCCTGCAGGGCGTCATGG	27	0
ACTG1	HGLibA_00611	TCGACTCACCTTGATCTTCA	23	0
ACTG1	HGLibA_00612	CAAGCAGGAGTACGACGAGT	4	0
ACTG1	HGLibB_00609	CCCCTAGGTATGGAATCTTG	14	0
ACTG1	HGLibB_00610	CAACACCTACCCAGGAAGGA	10	0
ACTG1	HGLibB_00611	AGCTGTAGCCTCGCTCAGTG	11	0
ACTG2	HGLibA_00613	ACCGCGCTCGTGTGTGACAA	23	0
ACTG2	HGLibA_00614	CCACTAGGCATGGAGTCCGC	12	0
ACTG2	HGLibA_00615	GTGTGACATTGACATCCGTA	14	1
ACTG2	HGLibB_00612	TGAGCACGCACCTGGTGGCG	0	0
ACTG2	HGLibB_00613	TCTGTCCACAGGCATCGTCC	6	0
ACTG2	HGLibB_00614	GGTCACGGCCAGCCAAGTCC	3	0
ACTL10	HGLibA_00616	CCCGTTACCCACGCTGAAAC	9	0
ACTL10	HGLibA_00617	TGCTCCACCGGCGCGTTCAG	0	0
ACTL10	HGLibA_00618	CATGGCTAGCACCGCGTTGC	39	0
ACTL10	HGLibB_00615	CCACGAGTGACCCGCGTAGA	13	0
ACTL10	HGLibB_00616	ACATGGCCCGAGTTATCCAG	6	0
ACTL10	HGLibB_00617	GGGCCGCGTAGCCGTGCCGC	4	0
ACTL6A	HGLibA_00619	GTTGAAGGACATAGCCATCG	8	0
ACTL6A	HGLibA_00620	TGCCAAGACCTCGTAACCTG	9	1
ACTL6A	HGLibA_00621	TCGTTCTACTGGGCTGATTT	29	0
ACTL6A	HGLibB_00618	GTACCGAAGCTTGAAAATCC	19	2
ACTL6A	HGLibB_00619	TCTCAGGAAGCTGTTCGTGA	37	1
ACTL6A	HGLibB_00620	TTACTCACAGTGTGTTATCC	42	0
ACTL6B	HGLibA_00622	ACTATGAGCGGGGGCGTCTA	7	0
ACTL6B	HGLibA_00623	ATGACCTCCGCTCCATCCCG	35	247
ACTL6B	HGLibA_00624	GTCATGTCGCCCCTCAAGAA	11	0
ACTL6B	HGLibB_00621	GGCTCCTTCTCAGTCCGCGC	8	0
ACTL6B	HGLibB_00622	TCCCCGCACAGATGAGGTGG	19	0
ACTL6B	HGLibB_00623	GCAGGGCATTGGTGTCGATG	3	0
ACTL7A	HGLibA_00625	TACGATCCGCTACGTGCTGC	29	0
ACTL7A	HGLibA_00626	GGTCCACCGCTTTGAGTACG	29	0
ACTL7A	HGLibA_00627	ACCCACACGGCCCGCTTCGC	14	0
ACTL7A	HGLibB_00624	CAAAGGATAACCCTCGTAGA	10	0
ACTL7A	HGLibB_00625	CGTGTTCCTCGTACTCAAAG	16	0
ACTL7A	HGLibB_00626	GTGTCCCAATGACACCCCGC	30	0
ACTL7B	HGLibA_00628	CGTAGCCGCACTTGCAGTAC	10	0
ACTL7B	HGLibA_00629	CTTGCGGGTGTCGCCAGCGT	14	1
ACTL7B	HGLibA_00630	ACCAGCCGCGCCGACTACGC	8	0
ACTL7B	HGLibB_00627	ATCCGAGGGCGACGTGCTGC	13	0
ACTL7B	HGLibB_00628	GCCCGGCAGCACGTCGCCCT	35	0
ACTL7B	HGLibB_00629	ATAGTGATGAGTTTGCCGTC	30	0
ACTL8	HGLibA_00631	GAACTCCAGCGTCTTGCCGC	10	0
ACTL8	HGLibA_00632	GATAACGGTTCTTGCAGCCA	21	2
ACTL8	HGLibA_00633	GTGCTACGTGCCGCAGAATC	5	0
ACTL8	HGLibB_00630	CACACGCCTACGGGCATAGC	1	2
ACTL8	HGLibB_00631	ACGGATTCCACAATGGCCCG	16	0
ACTL8	HGLibB_00632	CCGCTCGATGGGGTAGCTAA	11	0
ACTL9	HGLibA_00634	TAAGCACCACTATTGCTACG	19	1
ACTL9	HGLibA_00635	CGACTGCGATGCCACGTACA	10	0
ACTL9	HGLibA_00636	TGGGGAGCGCAGCGACTCGA	9	0
ACTL9	HGLibB_00633	CCTGCGCAGCGGCATCGTCG	15	0
ACTL9	HGLibB_00634	CCACGACGATGCCGCTGCGC	15	0
ACTL9	HGLibB_00635	GTCCGCTTGTACTCCTGCTC	23	0
ACTN1	HGLibA_00637	GGCCTTACCTTCGGCTCCGA	17	0
ACTN1	HGLibA_00638	GATCCAAACAGGTGAACGCT	28	0
ACTN1	HGLibA_00639	CCAGCGGACCGAGAAACTGC	12	0
ACTN1	HGLibB_00636	TGGCATACTCCAAGTACAGC	8	0
ACTN1	HGLibB_00637	TAACTCCCACCTCCGGAAGG	1	0
ACTN1	HGLibB_00638	GCTGGCCTCACCGTCAGTCC	12	0
ACTN2	HGLibA_00640	CACGTAGTTGTACTGCACGC	11	0
ACTN2	HGLibA_00641	GTACAACTACGTGTACGACG	9	0
ACTN2	HGLibA_00642	CATCCTTCGCTTTGCTATTC	35	0
ACTN2	HGLibB_00639	AAAGGCTGCCCAAACCTGAC	16	0
ACTN2	HGLibB_00640	TATCCTGAATAGCAAAGCGA	3	0
ACTN2	HGLibB_00641	CCTCTCACCTTCAGCGCCAA	13	1
ACTN4	HGLibA_00643	GCATGAGCTTGAGCCCGTCT	31	0
ACTN4	HGLibA_00644	GGAGTTGCACCATGCCGTGA	6	0
ACTN4	HGLibA_00645	TGCACATTGACGTTCTTATA	3	0
ACTN4	HGLibB_00642	CAACAATGTGAACAAAGCGC	6	0
ACTN4	HGLibB_00643	ACTCTCATCTTCCCCCGCTC	45	0
ACTN4	HGLibB_00644	CATCCTTAGGTTCGCCATCC	40	2
ACTR10	HGLibA_00646	GCTCCCCAACAATTTAGAAC	2	0
ACTR10	HGLibA_00647	GATCTAACCTGATTGATCCA	21	0
ACTR10	HGLibA_00648	TTATACTGAACAACTCTGAC	1	0
ACTR10	HGLibB_00645	CCTAGTGTGATAAAAAGAGC	4	0
ACTR10	HGLibB_00646	AATGTTGACTATCCATTAGA	1	0
ACTR10	HGLibB_00647	CTTACCTGAAATATAGTATG	7	0
ACTR1A	HGLibA_00649	ACCCAAGCACGTTCGTGTCA	32	1
ACTR1A	HGLibA_00650	TGCCATGACACGAACGTGCT	16	0
ACTR1A	HGLibA_00651	AAACTTCGGCAGCTCGTTCC	28	0
ACTR1A	HGLibB_00648	GCTTTCAATCCGCTATCCCA	3	0
ACTR1A	HGLibB_00649	GGTTTAAAGGCGCCTCAGTC	12	0
ACTR1A	HGLibB_00650	AGCATGGCATCGTCAAGGAT	8	0
ACTR1B	HGLibA_00652	TCGGGCGGCCGAAGCACATG	4	0
ACTR1B	HGLibA_00653	CGCTCAACCCGAGTAAGAAC	5	0
ACTR1B	HGLibA_00654	CTGGCAGTACGTCTACTCCA	2	0
ACTR1B	HGLibB_00651	AGCACGGCGTGGTGCGAGAC	7	0
ACTR1B	HGLibB_00652	GAACAGGGCCGGCACGTTGA	11	0
ACTR1B	HGLibB_00653	GGTTCGGGGGTGATTAAAGC	1	0
ACTR2	HGLibA_00655	TATAACTAGATATCTTATCA	7	0
ACTR2	HGLibA_00656	TCATTCCAGTTTGTGAAGTG	21	0
ACTR2	HGLibA_00657	CACATTTGCCCAGTATATGA	3	0
ACTR2	HGLibB_00654	GATTTCAATGTTTCCCACTT	17	0
ACTR2	HGLibB_00655	CGTACAAAGTCAGAACTGCC	1	0
ACTR2	HGLibB_00656	CTACATATACACCGGAAAAC	3	0
ACTR3	HGLibA_00658	TGTCAGACGTCCTCTCTACA	14	0
ACTR3	HGLibA_00659	AAGTGGGTGATCAAGCTCAA	18	0
ACTR3	HGLibA_00660	CACTAGAATATTGTCCTCTC	3	0
ACTR3	HGLibB_00657	CATACCTTTGTTGCATATGT	13	0
ACTR3	HGLibB_00658	ACGTCCAAAGTCCCTGAACA	24	0
ACTR3	HGLibB_00659	GCTATAAATACCTTGTAGAG	12	0
ACTR3B	HGLibA_00661	GGTGCCACAGTCCACCACGC	27	0
ACTR3B	HGLibA_00662	TTTGAATCATTTAACGTACC	20	0
ACTR3B	HGLibA_00663	AGGCTCCCTGCCTCCCTGCG	31	5
ACTR3B	HGLibB_00660	TACTCACCATTAAAAAATAA	2	0
ACTR3B	HGLibB_00661	CTCCAGTGGCCGATACGACA	15	0
ACTR3B	HGLibB_00662	TGAACTGCAATGTAGAGTCC	50	0
ACTR3C	HGLibA_00664	TTCGAATCATTTAACGTTCC	22	0
ACTR3C	HGLibA_00665	TGAACTGCAATGTAGAGTCC	50	0
ACTR3C	HGLibA_00666	TCTCCAGGCAGTGCTGGCCT	9	0
ACTR3C	HGLibB_00663	TGCTTACCACTGGGATAACA	9	0
ACTR3C	HGLibB_00664	TAGGCAGAAGGTTATGTAAT	35	0
ACTR3C	HGLibB_00665	ATCAAACACATCCCGATTGC	18	0
ACTR5	HGLibA_00667	TGAGCACAGCTACATCGCTG	13	0
ACTR5	HGLibA_00668	AACTGCAAGCGCATCAATCT	8	0
ACTR5	HGLibA_00669	TTACCTGCACATATAGCAGT	13	0
ACTR5	HGLibB_00666	CCAAAGAACTCGATGTGCAG	14	1
ACTR5	HGLibB_00667	TGTCTACCACATCCACCTCG	21	0
ACTR5	HGLibB_00668	CCACTGCACATCGAGTTCTT	39	0
ACTR6	HGLibA_00670	GGAGCTTACAACGCCAAAAT	8	0
ACTR6	HGLibA_00671	TGAGATGACGACCTTAGTGC	22	0
ACTR6	HGLibA_00672	ACTCTTAACCAATCATCTAA	4	0
ACTR6	HGLibB_00669	AGATGTATGCTATGTGTCTC	19	0
ACTR6	HGLibB_00670	TCCCCTTGCAGGATAAATGT	18	1
ACTR6	HGLibB_00671	TGTTAGGCAGCTACATGTTA	20	0
ACTR8	HGLibA_00673	GCGGCCCATCGTGCCCGCGC	11	0
ACTR8	HGLibA_00674	CGCACCTCTTGCAGCGACTC	27	1
ACTR8	HGLibA_00675	CATCACCCTGAGTATTTAGT	14	0
ACTR8	HGLibB_00672	TCTTCTCCTACTAAATACTC	9	0
ACTR8	HGLibB_00673	AAATGGTGGATCAAGCAATA	11	0
ACTR8	HGLibB_00674	CGAACCTGTTCAGGGGACAC	6	0
ACTRT1	HGLibA_00676	GAGGGCTCGGTCATAAGTAC	5	0
ACTRT1	HGLibA_00677	AGTTAAACCCGCTAGCAAAG	9	0
ACTRT1	HGLibA_00678	CGCAGTCACCAAACTCTGTA	13	0
ACTRT1	HGLibB_00675	CCATGTCATCAGCTCCGTCT	33	0
ACTRT1	HGLibB_00676	TTGCACTACCCCATTGAGCG	14	0
ACTRT1	HGLibB_00677	TGTTACCAGTCCACGCTCAA	23	0
ACTRT2	HGLibA_00679	GGAGACCATATTCGAGAGCC	0	0
ACTRT2	HGLibA_00680	CTGCACTCCCCTTTCGAGCG	18	0
ACTRT2	HGLibA_00681	AGATCACGGCTCCCCCCGAC	9	0
ACTRT2	HGLibB_00678	TGATGTCCCTGCCCGCCACG	37	0
ACTRT2	HGLibB_00679	GGAGTTTGGACCCCGGCACA	5	0
ACTRT2	HGLibB_00680	GAGCCCCGGGCTCTCGAATA	11	0
ACTRT3	HGLibA_00682	GAGCCGTTGTCGATCACCAC	14	1
ACTRT3	HGLibA_00683	CAACGGCTCGGGAATGATCA	0	0
ACTRT3	HGLibA_00684	ACTAACCGCTTGTCTAAACC	6	0
ACTRT3	HGLibB_00681	TCCGTGTCATATGAACCTTG	18	0
ACTRT3	HGLibB_00682	GGGCGGGCTAGAACTCTGCG	1	0
ACTRT3	HGLibB_00683	CGCAGAGTTCTAGCCCGCCC	26	0
ACVR1	HGLibA_00685	TTGGATCATTCGTGTACATC	23	2
ACVR1	HGLibA_00686	GGCTCGCCAGATTACACTGT	13	0
ACVR1	HGLibA_00687	AGCAGCCTTTCTGGTAGACG	12	0
ACVR1	HGLibB_00684	CAAGCCGTGGAGTGCTGCCA	27	1
ACVR1	HGLibB_00685	AGTCACTTACCTTCCATACT	51	3
ACVR1	HGLibB_00686	TGCTCTCCCCTCCCCTAGTA	45	0
ACVR1B	HGLibA_00688	TGCCCACGATCTCCATGTGC	21	0
ACVR1B	HGLibA_00689	AGCCTGAGCACCCGTCCATG	12	12
ACVR1B	HGLibA_00690	ACACCTGCACATGGAGATCG	0	0
ACVR1B	HGLibB_00687	GCTACACTGACTACTGCAAC	15	1
ACVR1B	HGLibB_00688	CCTCTTTGTCCAGCGCACAG	22	0
ACVR1B	HGLibB_00689	GAGCTGGTAGGCATCATCGC	16	0
ACVR1C	HGLibA_00691	ATTTATGATGTGACCGCCTC	17	0
ACVR1C	HGLibA_00692	TTGGTTAGGTCTACCTCTGT	48	0
ACVR1C	HGLibA_00693	AGGGTCGACAGTGCTCCTAC	29	1
ACVR1C	HGLibB_00690	TGCAAGGACGATTGTGCTTC	18	0
ACVR1C	HGLibB_00691	AAGACTTGAGCATTCAGTTC	14	0
ACVR1C	HGLibB_00692	GCATCAGTCATGCTAACCAA	3	0
ACVR2A	HGLibA_00694	TGCCACTTATGTTAATTGCG	52	1
ACVR2A	HGLibA_00695	ACTTGAGTTGGAACAAGTAC	16	0
ACVR2A	HGLibA_00696	CCAGTTGCTTAACGAATATG	14	0
ACVR2A	HGLibB_00693	CCACATATTCGTTAAGCAAC	12	0
ACVR2A	HGLibB_00694	CGCTGTGTGACTTCCATCTC	22	0
ACVR2A	HGLibB_00695	CAGCAACAAAAATATACTTC	13	1
ACVR2B	HGLibA_00697	GCGATGCCGGTACATCCAAA	1	0
ACVR2B	HGLibA_00698	CGGCATCGCAAGCCCCCCTA	6	0
ACVR2B	HGLibA_00699	CGCGGAACATGACGGCGCCC	23	0
ACVR2B	HGLibB_00696	CGGCGCACAGCGATCCCCAG	16	0
ACVR2B	HGLibB_00697	CACAGCAGCAGAAGTACACC	3	0
ACVR2B	HGLibB_00698	ACGCTTCACTCATTTGCCAG	7	0
ACVRL1	HGLibA_00700	GCAGTGTTGCATCGCCGACC	16	0
ACVRL1	HGLibA_00701	CTCAGACACGACAACATCCT	22	0
ACVRL1	HGLibA_00702	CATCGGCAACAACCCGAGAG	10	0
ACVRL1	HGLibB_00699	CCCGCCACACTTCGCCATAG	20	0
ACVRL1	HGLibB_00700	TGGGCCCTCACCATTCACGA	12	0
ACVRL1	HGLibB_00701	CTTGAAGTCGCGGTGGGCAA	16	0
ACY1	HGLibA_00703	TGGCGGAAGAGCGTCACCGA	7	0
ACY1	HGLibA_00704	GCTGGACAGTGCGGATACGC	13	0
ACY1	HGLibA_00705	TGAGGAGACAGCCCGCCAGC	5	0
ACY1	HGLibB_00702	GGTCACCCTAGAGTTTGCTC	1	0
ACY1	HGLibB_00703	CCTGGGCTGTCAGAAAGTAG	13	0
ACY1	HGLibB_00704	TGACCCCCTCGCCAGCTGCC	7	0
ACY3	HGLibA_00706	GGGGAAGTCCACGACGCCCA	5	0
ACY3	HGLibA_00707	CTATAGACCCGTGGGCGTCG	8	0
ACY3	HGLibA_00708	GGCAACGCCCTTCTCATAGT	5	0
ACY3	HGLibB_00705	TCTTCCTGTACCAGCGGTCT	30	67
ACY3	HGLibB_00706	GTCACCTCATATGGGTCGTC	13	1
ACY3	HGLibB_00707	GGTGCATGGCAAAGACTTCG	8	0
ACYP1	HGLibA_00709	CAGGAACTTACCTGCATAAC	19	1
ACYP1	HGLibA_00710	CACATACCTGAGTATGCTTA	13	0
ACYP1	HGLibA_00711	TTTCATAATCCACTGATATC	20	0
ACYP1	HGLibB_00708	AGCTTTGCTACCAGTTATGC	6	0
ACYP1	HGLibB_00709	AGGAAACACCCTGATATCAG	7	0
ACYP2	HGLibA_00712	TCCGAACACCTCGTAGTCCA	29	1
ACYP2	HGLibA_00713	CGAGGTGTTCGGAAGAGTGC	14	0
ACYP2	HGLibA_00714	AGAGTATTCAAGCTTAGAGA	2	0
ACYP2	HGLibB_00710	GCTTCCAACCTTGCTCAGCC	14	0
ACYP2	HGLibB_00711	TGGGTGAAGAATACCAGCAA	6	0
ACYP2	HGLibB_00712	ATGGAATTGACTTTGTCTTC	32	0
ADA	HGLibA_00715	CAGGCTTGATGGATCCGTCT	7	1
ADA	HGLibA_00716	GCTCACTTTGGGCTTGTCGA	34	0
ADA	HGLibA_00717	GAACTGCATGTCCACCTAGA	3	0
ADA	HGLibB_00713	AGGCATGTAGTAGTCAAACT	11	0
ADA	HGLibB_00714	AGCCCCTCTGCTGTGTTAGC	15	0
ADA	HGLibB_00715	TTACCTGCCATAGTATAAGA	2	0
ADAD1	HGLibA_00718	GCGAGTTCAGCTTGACCTTA	40	0
ADAD1	HGLibA_00719	CTCGCTGCATTTGTGCAAAC	6	0
ADAD1	HGLibA_00720	GCTAGTTCAGATAAAACAAC	2	0
ADAD1	HGLibB_00716	CCTGAAATATAGCAGTTCAT	22	0
ADAD1	HGLibB_00717	CCAATGAACTGCTATATTTC	27	0
ADAD1	HGLibB_00718	TATGTTTCAAAAGTACATTA	7	0
ADAD2	HGLibA_00721	ATGGCGAGCGCTCGTCCAAC	8	0
ADAD2	HGLibA_00722	TGCTCACCTACCTACGCTCA	17	0
ADAD2	HGLibA_00723	CAGTTCCGCGCTCACCGAGA	27	0
ADAD2	HGLibB_00719	TTGCTATTCGCAGTGCCCGC	11	0
ADAD2	HGLibB_00720	CGGTTTGCCCAACTTGAGTC	7	0
ADAD2	HGLibB_00721	ACGCTGCGCAGCGCTGCTCA	12	2
ADAL	HGLibA_00724	CAATCACAGTCATCTGATCG	28	0
ADAL	HGLibA_00725	TCAGATGACTGTGATTGACA	26	0
ADAL	HGLibA_00726	GAATAGAAGTCTGTCTTGCA	7	0
ADAL	HGLibB_00722	CCCAGAAGAGAAAATGCTAC	10	0
ADAL	HGLibB_00723	CTATTCTGAATTGCCAAAAG	4	1
ADAL	HGLibB_00724	ATAAAAGAATTTGCAGATGA	0	0
ADAM10	HGLibA_00727	AAAATGTGCCACCACGAGTC	6	0
ADAM10	HGLibA_00728	GATACCTCTCATATTTACAC	5	0
ADAM10	HGLibA_00729	AAGTGTCCCTCTTCATTCGT	9	0
ADAM10	HGLibB_00725	CGTCTAGATTTCCATGCCCA	21	0
ADAM10	HGLibB_00726	TGATCTGCACAGCCCCCCTG	28	1
ADAM10	HGLibB_00727	TTAGACTATCCCCATAAATA	9	1
ADAM11	HGLibA_00730	CCTCCTCTCCTCGCAATACG	17	0
ADAM11	HGLibA_00731	GGTCACGGAACCCAGCCGTC	15	0
ADAM11	HGLibA_00732	GCTCCACGTATTGCGAGGAG	18	0
ADAM11	HGLibB_00728	CGGAGCTCTCCCTAACCAGA	9	0
ADAM11	HGLibB_00729	CTGGGATGACGAAACTCACC	7	0
ADAM11	HGLibB_00730	CTTCAACTCAAACTTCACCC	3	0
ADAM12	HGLibA_00733	TTGGAGTCGAAGCTCTTCAC	17	0
ADAM12	HGLibA_00734	GTCAGTCTCAGCACGTGTTC	14	0
ADAM12	HGLibA_00735	AATATCCCCGTACATGTCCA	12	0
ADAM12	HGLibB_00731	TGCTGAATATTCGACTACAA	9	0
ADAM12	HGLibB_00732	AGTGAAGAGCTTCGACTCCA	27	0
ADAM12	HGLibB_00733	AGTCGAATATTCAGCACTTC	17	1
ADAM15	HGLibA_00736	TAATTGGGAGATCGTCCTGA	7	0
ADAM15	HGLibA_00737	TTCCCCGAGTATTAGCTGTC	13	0
ADAM15	HGLibA_00738	CACAGCTTGCCCGCCAGCGC	13	1
ADAM15	HGLibB_00734	TGCCCATCGGGTGACCTGCC	33	1
ADAM15	HGLibB_00735	GGACGGTGACAGTCATATCC	4	0
ADAM15	HGLibB_00736	GCAGGTCACCCGATGGGCAC	10	0
ADAM17	HGLibA_00739	AACGTTCAGTACTTGATGTC	30	0
ADAM17	HGLibA_00740	GGACTTCTTCACTGGACACG	14	0
ADAM17	HGLibA_00741	CTTAAGGTGAGCCTGACTCT	34	0
ADAM17	HGLibB_00737	ATCTAATATCCAGCAGCATT	13	1
ADAM17	HGLibB_00738	TAACATCATCATCTCTTATG	13	0
ADAM17	HGLibB_00739	AAAGCGAGTACACTGTAAAA	7	0
ADAM18	HGLibA_00742	CAACCTTACACTCTACATCT	3	0
ADAM18	HGLibA_00743	TTTCCGAGATGTAGAGTGTA	25	0
ADAM18	HGLibA_00744	TCATTTGACTTAATCTTCCG	18	3
ADAM18	HGLibB_00740	GCAGTCTTCCAAGCTCAGTG	3	0
ADAM18	HGLibB_00741	TTCTGCATGTCACAGTTCCA	3	0
ADAM18	HGLibB_00742	CTCGCCCTCCTCACTGAGCT	30	0
ADAM19	HGLibA_00745	ACTCACCTCCAATTTCCGTG	30	1
ADAM19	HGLibA_00746	TGAGGGGCGAGAACTGATCC	15	0
ADAM19	HGLibA_00747	TCAAACCACCACACGGAAAT	2	0
ADAM19	HGLibB_00743	ATCCACTCAAAGCTGAGCTC	5	0
ADAM19	HGLibB_00744	ATGAACTTATCATACCTCAG	28	0
ADAM19	HGLibB_00745	GATAAGTTCATGCTGCAGCT	15	0
ADAM2	HGLibA_00748	CAGAAACAAGACGCGCCACA	4	0
ADAM2	HGLibA_00749	CGCGTCTTGTTTCTGCTCAG	10	0
ADAM2	HGLibA_00750	TCCTACAAAATTGTAATTGA	2	0
ADAM2	HGLibB_00746	ACCTGTGCAAATTACAGTTC	8	0
ADAM2	HGLibB_00747	TGCATTAAATTCACAGTATA	6	0
ADAM2	HGLibB_00748	GAAAATACGGTCAATAATAA	0	0
ADAM20	HGLibA_00751	CCAAATTATGACCAAGCTCG	17	0
ADAM20	HGLibA_00752	GTAGCTCGCACACACACCAC	7	0
ADAM20	HGLibA_00753	ACCCTCCCACACATGATATC	13	1
ADAM20	HGLibB_00749	CCATCAGCGGTTTGTTGAGC	3	0
ADAM20	HGLibB_00750	ACTGCAGTTATGCCCAATAT	29	0
ADAM20	HGLibB_00751	CCGTAAGAAGTGTGCCAGTA	11	0
ADAM21	HGLibA_00754	TCCATTGAGAGAAATCGTTC	11	0
ADAM21	HGLibA_00755	ACGACATATTCCTGCAACAT	17	0
ADAM21	HGLibA_00756	TAAGAAGCCCGACAGTAAAC	7	0
ADAM21	HGLibB_00752	TCCTGAACGATTTCTCTCAA	21	0
ADAM21	HGLibB_00753	CCCAATGACAAGCATAGAAC	3	0
ADAM21	HGLibB_00754	GAGTGACTCTGATGTACACG	14	0
ADAM22	HGLibA_00757	TGAACACTTACTGAAGTCCG	21	0
ADAM22	HGLibA_00758	GAGAATGAATGACGTTCCAA	14	0
ADAM22	HGLibA_00759	AGGAGAGCACTGTTACTACC	20	0
ADAM22	HGLibB_00755	TGTTGACCAAGCAAGCTTCC	4	0
ADAM22	HGLibB_00756	ATAGAGAGACACATTGAACA	15	0
ADAM22	HGLibB_00757	GTGTCTCTCTATGTATTCAG	8	0
ADAM23	HGLibA_00760	AACCGTACCTTAGAGTACTG	7	0
ADAM23	HGLibA_00761	TATGATAGAGCCACTAGAGC	10	0
ADAM23	HGLibA_00762	CACTTACTGAAGTCCATTGC	34	0
ADAM23	HGLibB_00758	TGGGAAACCACAGTACTCTA	7	0
ADAM23	HGLibB_00759	TCATCATGAACCAGCTCTAG	21	1
ADAM23	HGLibB_00760	CAGAGGCGTCAAAGACTCCA	9	0
ADAM28	HGLibA_00763	TCATCCACTGCATAAAAGAG	8	0
ADAM28	HGLibA_00764	AAAAGCTGTACCTGTTGCTC	16	0
ADAM28	HGLibA_00765	AATATGTACCTGCAACAGAG	11	0
ADAM28	HGLibB_00761	AGTCTCCTCCTCTCTGTTGC	14	0
ADAM28	HGLibB_00762	AAGTATAAAATGACAATTAA	3	0
ADAM28	HGLibB_00763	ACTTCATACTTCTTCACCCC	39	1
ADAM29	HGLibA_00766	AGTCGGAGAACATTACGCCC	15	0
ADAM29	HGLibA_00767	GTGGTGCCAGTTATCCTCAC	21	0
ADAM29	HGLibA_00768	AGTAGTATGATCACTCATAT	13	0
ADAM29	HGLibB_00764	CCGACTTCCACTTGCAATAC	24	0
ADAM29	HGLibB_00765	ATGACCGCAATGAACAGTGT	28	0
ADAM29	HGLibB_00766	ATCTTTAATGTGAAGCGCTG	5	0
ADAM30	HGLibA_00769	GCATTGTCGGAACTAGTAGA	7	0
ADAM30	HGLibA_00770	GGAACCCCTTGCAAGTATGA	13	0
ADAM30	HGLibA_00771	ATGCTCGCCTGTCATCAGAT	25	1
ADAM30	HGLibB_00767	GACCTTGCAGAGTACTGCGA	14	0
ADAM30	HGLibB_00768	ACTTTCAAGATGTTCGTATG	32	0
ADAM30	HGLibB_00769	ATCGCCCCTCTGAGCAGTCC	34	0
ADAM32	HGLibA_00772	GCTCACCGGGTCTTGACGCC	11	0
ADAM32	HGLibA_00773	GCCGCACCATGTTCCGCCTC	63	0
ADAM32	HGLibA_00774	GTGTACAGTTTCTCATCTAT	9	0
ADAM32	HGLibB_00770	AACTGTCATTTGTATTTGTT	35	0
ADAM32	HGLibB_00771	ACACTGTGCACCTTAAACAA	3	0
ADAM32	HGLibB_00772	GCCCGGCCAGCAGCAACCAG	7	0
ADAM33	HGLibA_00775	ACCCTGGCGCACCGTCAGCC	9	0
ADAM33	HGLibA_00776	GCAGCCAGTCACCCCGCACT	16	0
ADAM33	HGLibA_00777	GAAACCCACTACGGCCCAGA	9	0
ADAM33	HGLibB_00773	AAGCATCTCACCGTGTGGTT	25	1
ADAM33	HGLibB_00774	GCAGTCTCGCCTGACCCCCA	21	0
ADAM33	HGLibB_00775	CCAGGTCTCGAAGCCAGACA	5	0
ADAM7	HGLibA_00778	CTGATACAGAAGCGAGATAC	17	0
ADAM7	HGLibA_00779	GTATCTCGCTTCTGTATCAG	17	0
ADAM7	HGLibA_00780	CAAGACATACCTTTAACCTG	4	0
ADAM7	HGLibB_00776	ACCTGGATCTTAGAAGATGA	2	0
ADAM7	HGLibB_00777	AATCACTCAGAATGCTTCCC	6	1
ADAM7	HGLibB_00778	TCCTTCATCTTCTAAGATCC	23	0
ADAM8	HGLibA_00781	CGGCTACACAGAGACCTATA	9	0
ADAM8	HGLibA_00782	CTGGGCGCGATGATGCTGCC	5	0
ADAM8	HGLibA_00783	CCGACCCATACCTGCCCGCG	10	0
ADAM8	HGLibB_00779	AGGACGTAGCTCACCCTCTC	33	0
ADAM8	HGLibB_00780	CCACTCACCTGTTCTTCCGC	25	0
ADAM8	HGLibB_00781	GACCCGGCCATGCGCGGCCT	11	1
ADAM9	HGLibA_00784	CACTGACCATCCCAATATAC	1	0
ADAM9	HGLibA_00785	TTAGGTATCTTATGTTATTC	47	0
ADAM9	HGLibA_00786	CTTATGAAATTATAACTCCT	1	0
ADAM9	HGLibB_00782	AAATACATTACCTGTATATT	38	0
ADAM9	HGLibB_00783	CTTTCTCTAGTTAATCTCCA	5	0
ADAM9	HGLibB_00784	AAAAGAGCATATTATTCACT	10	0
ADAMDEC1	HGLibA_00787	TCGGACCCTACCATGTTCTC	24	0
ADAMDEC1	HGLibA_00788	TACCACGAAACCTGAGAACA	10	0
ADAMDEC1	HGLibA_00789	ACCACAACTTCATGCTGCGT	6	0
ADAMDEC1	HGLibB_00785	TGAACAATGAGCCAAAGTAC	5	0
ADAMDEC1	HGLibB_00786	CAATATCAGATGATCTTAAA	6	0
ADAMDEC1	HGLibB_00787	TACAATGTTTCAGTGTAGTC	17	0
ADAMTS1	HGLibA_00790	CTGCCGGTTGGCATCGTACG	14	0
ADAMTS1	HGLibA_00791	GCACCTCGTACGATGCCAAC	26	0
ADAMTS1	HGLibA_00792	GCTTGTGGCAGACCAGTCGA	15	0
ADAMTS1	HGLibB_00788	TGTGTCCAGTCACCGCTATG	22	1
ADAMTS1	HGLibB_00789	AATCCTGGTTCACACCATTA	32	0
ADAMTS1	HGLibB_00790	AAAGCATTGACGCCATCATG	16	0
ADAMTS10	HGLibA_00793	CTCACGTGTGCCCGATCTCG	17	0
ADAMTS10	HGLibA_00794	CCAGACGCACACCATCGACA	10	0
ADAMTS10	HGLibA_00795	CGCTCACACATTCCGCCCAC	20	6
ADAMTS10	HGLibB_00791	CAGACAGTACTTGCCCCCGA	24	0
ADAMTS10	HGLibB_00792	GGAACTCACATCCGTGTTGC	10	1
ADAMTS10	HGLibB_00793	GGCGCTCACCCCCTTGTCGA	1	0
ADAMTS12	HGLibA_00796	ACCACCCGCACATCGTTTAC	9	0
ADAMTS12	HGLibA_00797	CTCGGACTGGACCCACCACG	8	0
ADAMTS12	HGLibA_00798	GTACTACAGAATTTCTCACG	5	2
ADAMTS12	HGLibB_00794	TGCCTCCTGTAAACGATGTG	25	0
ADAMTS12	HGLibB_00795	CCCGCCATAGCTCTTGCTTC	16	0
ADAMTS12	HGLibB_00796	CATTCTACTCGAAGAAGAAG	6	1
ADAMTS13	HGLibA_00799	TGCAGGCGGCATCCTACACC	15	0
ADAMTS13	HGLibA_00800	CATAGCGCTCTGTGTCCTCC	59	0
ADAMTS13	HGLibA_00801	AAGTAAGAAGACACGGCCTG	8	0
ADAMTS13	HGLibB_00797	TCAGAATGACCATCTTCACC	50	0
ADAMTS13	HGLibB_00798	GTGTCTTCTTACTTGAGCCC	18	1
ADAMTS13	HGLibB_00799	GGTCATTCTGACAGAGCCTG	12	0
ADAMTS14	HGLibA_00802	ACACTTGTCATCCGCCTTCA	10	0
ADAMTS14	HGLibA_00803	AAGCCGGACCTTCACCGCCA	4	0
ADAMTS14	HGLibA_00804	GGCGGTGAAGGTCCGGCTTG	3	0
ADAMTS14	HGLibB_00800	CCAGCACTCACCAATGCGGT	31	0
ADAMTS14	HGLibB_00801	ACCTCCTTGTCACAGCCGAC	21	0
ADAMTS14	HGLibB_00802	ACTTCTCCAGTGCCTCAATC	20	1
ADAMTS15	HGLibA_00805	CGCGGAGCCTTTGGCTACCG	8	0
ADAMTS15	HGLibA_00806	TTAACGGCCGCCGCTACTAC	21	0
ADAMTS15	HGLibA_00807	AGGGGTTGGCACGGTCGATC	2	0
ADAMTS15	HGLibB_00803	GCTTACCGTGCCCGCTGTCC	20	0
ADAMTS15	HGLibB_00804	ACACTTGTCGAATCTCTTCT	8	0
ADAMTS15	HGLibB_00805	AAGAAGAGATTCGACAAGTG	17	0
ADAMTS16	HGLibA_00808	TGGATGAAGCCCCGCGCGCG	8	0
ADAMTS16	HGLibA_00809	GGGACACGTAATCGCCCCTG	29	0
ADAMTS16	HGLibA_00810	TGTGCAGACTTTACCGCCAG	14	0
ADAMTS16	HGLibB_00806	AGCCCCGCCATCCGCGCGCG	19	0
ADAMTS16	HGLibB_00807	GCAGGCACCTGCGTGCGCCA	17	0
ADAMTS16	HGLibB_00808	GCGGCCGGGCTGGATGGAAA	4	0
ADAMTS17	HGLibA_00811	CCGGCTCACCAGCGAGCACA	6	0
ADAMTS17	HGLibA_00812	CCCGTGGTACTGCACCATGT	24	0
ADAMTS17	HGLibA_00813	GTGGACGAGAACATCTGATC	1	0
ADAMTS17	HGLibB_00809	TTACGGGACGTTGTCGTAGC	16	0
ADAMTS17	HGLibB_00810	AGATGTTCTCGTCCACTGAA	6	0
ADAMTS17	HGLibB_00811	TATGTTTCAGCACCAGAGCC	13	0
ADAMTS18	HGLibA_00814	GTGACTGCTCAAAATCGCCG	9	3
ADAMTS18	HGLibA_00815	GTCGTGTGAAATATATGACC	23	1
ADAMTS18	HGLibA_00816	GGGCGACCCAGAAGATCAGC	6	0
ADAMTS18	HGLibB_00812	GGCGGGCCCGAACCCGCAGC	4	0
ADAMTS18	HGLibB_00813	GAAGGCACACGCGAGCAGGA	1	0
ADAMTS18	HGLibB_00814	ATATTCATCAAACCTTAGAT	2	0
ADAMTS19	HGLibA_00817	GCCAGGACTGCATGACCGTG	15	0
ADAMTS19	HGLibA_00818	TCATTGCACTTTCGAATCTG	43	0
ADAMTS19	HGLibA_00819	CACTGATTAGAGCCCGAGAG	9	0
ADAMTS19	HGLibB_00815	TAGAGTTACCTTGTTTGACA	34	0
ADAMTS19	HGLibB_00816	TTCCAGTGTTCAGTCAAGTG	37	0
ADAMTS19	HGLibB_00817	GAGAGGACACACTTCTTTCT	41	0
ADAMTS2	HGLibA_00820	CGAGAAGGGCACCACCCGCG	8	0
ADAMTS2	HGLibA_00821	GGAGTTCTTCATCGAACCCT	15	0
ADAMTS2	HGLibA_00822	AGGAGCACGCCAACAGCTCG	13	0
ADAMTS2	HGLibB_00818	ACGTAGCTGCCGACACCACG	21	0
ADAMTS2	HGLibB_00819	CTACAACATCGAGGTCCTGC	23	0
ADAMTS2	HGLibB_00820	GGCGATACACCACATGCACA	8	0
ADAMTS20	HGLibA_00823	GACCGCCGATGCATCCTTTC	21	1
ADAMTS20	HGLibA_00824	ACGAAGTAGTGATCCCCGAG	4	0
ADAMTS20	HGLibA_00825	ATTAGTTATGATTCACCGTG	30	1
ADAMTS20	HGLibB_00821	GCTAAAGTGGTTTCTGCTCA	5	0
ADAMTS20	HGLibB_00822	CTGAAGTATTGCAGTGTGTC	44	0
ADAMTS20	HGLibB_00823	TTTCTTAGAACCTATAATGA	11	0
ADAMTS3	HGLibA_00826	TCTCTTATTAGAGTCGGACC	24	0
ADAMTS3	HGLibA_00827	AATGAGACGCCGCAGACACG	3	0
ADAMTS3	HGLibA_00828	ACCTCTGTAGTGGAAGTCTT	18	0
ADAMTS3	HGLibB_00824	TCCAAAGACTTCCACTACAG	16	0
ADAMTS3	HGLibB_00825	CCAGGCTGGTAATGAAGAAA	3	0
ADAMTS3	HGLibB_00826	AGAAAACGATTACAATATCG	5	0
ADAMTS4	HGLibA_00829	CATACCCAGCGTGTCGCAAG	15	0
ADAMTS4	HGLibA_00830	AGTCTCCACTTGCGACACGC	8	0
ADAMTS4	HGLibA_00831	AGCCATTCTGTTTACCCGTC	16	0
ADAMTS4	HGLibB_00827	GGTGACTCGGCTAGTGATCC	8	0
ADAMTS4	HGLibB_00828	GCTTACCATAGCCATTGTCC	35	0
ADAMTS4	HGLibB_00829	GACTGGGTTCCTCGCTACAC	24	1
ADAMTS5	HGLibA_00832	GGACGCGGGGGTTTCGCAGC	3	0
ADAMTS5	HGLibA_00833	CCGGCCATACAACCGCGCCA	7	0
ADAMTS5	HGLibA_00834	GGGCTTAGATGCATCAATGC	13	0
ADAMTS5	HGLibB_00830	CATTAAGCGCTTATCTTCTG	25	0
ADAMTS5	HGLibB_00831	CTCCTGGGCAGGATTTATGT	35	0
ADAMTS5	HGLibB_00832	TCCCAACGTCTGCCATTCCC	31	0
ADAMTS6	HGLibA_00835	TCAACGTAGTACAACTAAAG	1	0
ADAMTS6	HGLibA_00836	ACCAGCTAACTATTCCAATA	1	0
ADAMTS6	HGLibA_00837	CATACAGATGTCGTTGTTGA	15	0
ADAMTS6	HGLibB_00833	CTTTACCGTGATTCCAGCCT	8	0
ADAMTS6	HGLibB_00834	TAATATTCACAACGTTTCCT	14	0
ADAMTS6	HGLibB_00835	CTGTATGATCACTCTCATTG	16	0
ADAMTS7	HGLibA_00838	CCCCCCGCGTCGACTCGAAC	2	0
ADAMTS7	HGLibA_00839	CCGGCTTTGTGAGCGAGACG	4	0
ADAMTS7	HGLibA_00840	ACACCCACCTGGTGCGGGTC	1	0
ADAMTS7	HGLibB_00836	CTCAATGAAGTAGTCCTCGT	1	0
ADAMTS7	HGLibB_00837	GAGCATACCTTGCACTCCAC	23	0
ADAMTS7	HGLibB_00838	CGCCGGGAGCCAGAGCGCAG	10	0
ADAMTS8	HGLibA_00841	ATGGCCGTGTCGTAGTGCTC	11	0
ADAMTS8	HGLibA_00842	CAGTGTAAGCCCCCCATTGT	24	0
ADAMTS8	HGLibA_00843	CGAACAGCGGTGCCATCACG	17	0
ADAMTS8	HGLibB_00839	GAGCCCCTCATCCTCGATCA	7	2
ADAMTS8	HGLibB_00840	GGGGGACACCCCAGCATACT	5	0
ADAMTS8	HGLibB_00841	GCAAGTTGTTCTGCCGAGCC	22	0
ADAMTS9	HGLibA_00844	CGCTGCGCCTATAAATGATG	7	0
ADAMTS9	HGLibA_00845	GACGTAGCAGCATTAAACAG	11	0
ADAMTS9	HGLibA_00846	ATGCTGCTACGTCACCAGCC	8	1
ADAMTS9	HGLibB_00842	TCTAATAGGCCTGGCTGAAC	22	0
ADAMTS9	HGLibB_00843	TGTTCATCCATAGACTGTAG	7	0
ADAMTS9	HGLibB_00844	TGTTCTATTAGTGAAGATAG	7	0
ADAMTSL1	HGLibA_00847	AGGCATCCCATAGGCCGTCC	16	0
ADAMTSL1	HGLibA_00848	CTCCTCGGAGCGTGCGGTCC	21	0
ADAMTSL1	HGLibA_00849	CAAGCATGGAATGCTGCCGT	14	0
ADAMTSL1	HGLibB_00845	TTGCAACTTAGGAGCTGTGA	18	0
ADAMTSL1	HGLibB_00846	CATTACTGCATGTTCTGTAT	29	1
ADAMTSL1	HGLibB_00847	GTGTGCCAGGAGTTGCCCGA	12	0
ADAMTSL2	HGLibA_00850	GACCGGAATCGAGTACATCG	11	0
ADAMTSL2	HGLibA_00851	TGCGATAGTTGCCCGTCACG	33	1
ADAMTSL2	HGLibA_00852	GACCAACGAGGTGTGCGAGC	9	0
ADAMTSL2	HGLibB_00848	TGCCACGATGTACTCGATTC	25	1
ADAMTSL2	HGLibB_00849	GGCCGAACAGCCGGTTGTCC	13	0
ADAMTSL2	HGLibB_00850	AAGCACCCCGTCACAGCCGA	7	0
ADAMTSL3	HGLibA_00853	GGTCATCATAGCGATAAGTG	6	0
ADAMTSL3	HGLibA_00854	CACTTATCGCTATGATGACC	2	0
ADAMTSL3	HGLibA_00855	ACTGGGATGCTTGGGGCGAC	9	0
ADAMTSL3	HGLibB_00851	GAGGAGCATCATATTCTCTG	11	0
ADAMTSL3	HGLibB_00852	TATGACCTTACCTGCGGGAG	14	0
ADAMTSL3	HGLibB_00853	CATCCCTATCAGCACCCACC	36	1
ADAMTSL4	HGLibA_00856	TTCGATATAACCGTCCTCCC	31	0
ADAMTSL4	HGLibA_00857	AGGACGGTTATATCGAAAGA	3	0
ADAMTSL4	HGLibA_00858	TCCTGGCCGCTCGAATCTCC	22	0
ADAMTSL4	HGLibB_00854	CAGAAACCCTCCCCTTGTAC	13	0
ADAMTSL4	HGLibB_00855	TCCTGATCCAAGCAGAGCTG	8	0
ADAMTSL4	HGLibB_00856	AAGCAGCAGCAGATACAGCC	19	0
ADAMTSL5	HGLibA_00859	GCGGCCGAAGCTGTGGTAGA	17	0
ADAMTSL5	HGLibA_00860	GGACAGGGCGGCCATTGTAC	7	0
ADAMTSL5	HGLibA_00861	GCACACTGTAGGTCTCGGAA	9	0
ADAMTSL5	HGLibB_00857	CACGCCTTCTACCACAGCTT	47	0
ADAMTSL5	HGLibB_00858	TTCCTGGGGAAGAACCGTGC	6	0
ADAMTSL5	HGLibB_00859	GGCTTACTGGCAACTGGCAG	14	0
ADAP1	HGLibA_00862	CCGGGCCAAGTACGAGCGAC	6	0
ADAP1	HGLibA_00863	GAACTCCTGTCGCTCGTACT	23	0
ADAP1	HGLibA_00864	CAAGGTGAAGTCCGTCCGCC	6	1
ADAP1	HGLibB_00860	AATCCACCGGAATATCCCCC	8	1
ADAP1	HGLibB_00861	TTCCCCCACAGGGTACCGTG	11	0
ADAP1	HGLibB_00862	TCAAAAACTGCCCGTTGTCC	26	0
ADAP2	HGLibA_00865	GCTGCTTAAGGTAACCGAGA	4	0
ADAP2	HGLibA_00866	GGGGAAACCATCTCGCTCCC	11	0
ADAP2	HGLibA_00867	AACTTTACCTGGGAGCGAGA	4	0
ADAP2	HGLibB_00863	AATCTGTGCGACTTGACTTC	37	0
ADAP2	HGLibB_00864	ATCCCCTGCAGATCCCGACT	21	0
ADAP2	HGLibB_00865	ATTCCTGTGGAAGCGAGGAA	15	0
ADAR	HGLibA_00868	AATAGTATCCGCGCAGCACC	13	0
ADAR	HGLibA_00869	CTCGGCCATTGATGACAACC	20	0
ADAR	HGLibA_00870	TGGTCTCTTACCGAGGTTCA	10	0
ADAR	HGLibB_00866	AGCCATGACAATTCTGCTAG	30	0
ADAR	HGLibB_00867	GTGCATACACTCAAGCAGTG	6	0
ADAR	HGLibB_00868	CATGGGTGTCGTCGTCAGCT	24	0
ADARB1	HGLibA_00871	AGCTGACGCTGTCTCACGCC	7	0
ADARB1	HGLibA_00872	TCACGCTCGCAGAAAAGTGC	11	0
ADARB1	HGLibA_00873	CGTCTCATACCTTCCAGGAT	14	1
ADARB1	HGLibB_00869	CTCACCACATGAGCCAATCC	41	0
ADARB1	HGLibB_00870	TTCTTCATCTTCTATATCCA	25	1
ADARB1	HGLibB_00871	TCAGGTCACCAAACTTACCC	2	0
ADARB2	HGLibA_00874	GCGGTCCTTACCTTTCCGCT	2	0
ADARB2	HGLibA_00875	CGTGGACGGCAGGACGTTCG	14	0
ADARB2	HGLibA_00876	GGTGAACGGGCTCACGTTCG	12	0
ADARB2	HGLibB_00872	GCACGCCCGCCATAAAGCGC	16	0
ADARB2	HGLibB_00873	CGATTCCTGCCAGCGCTTTA	12	0
ADARB2	HGLibB_00874	CTCGGCCATGGCCTCGGTCC	12	0
ADAT1	HGLibA_00877	TCTTGAACTCCGAAGCCTTT	17	0
ADAT1	HGLibA_00878	ATTTGAACAGAGCCGCAGTG	15	0
ADAT1	HGLibA_00879	CCTCAGCATGGCTATCATTG	5	0
ADAT1	HGLibB_00875	CCTCAATGATAGCCATGCTG	14	3
ADAT1	HGLibB_00876	GCATAGGACAGTCCAAAATG	10	0
ADAT1	HGLibB_00877	CTTACCGTTCTTCCTCATTT	53	0
ADAT2	HGLibA_00880	GAGCACGCGCCGCTTGCAGC	8	0
ADAT2	HGLibA_00881	CACTTTGACGACACCAATCG	25	0
ADAT2	HGLibA_00882	CGCGTGCTCGGTGTCGGCAG	14	0
ADAT2	HGLibB_00878	CCATCGATCAGGTCCTCGAT	21	0
ADAT2	HGLibB_00879	GGCTGTCAGAATGAACGATT	9	0
ADAT2	HGLibB_00880	GTCTACAACAATGAAGTTGT	9	0
ADAT3	HGLibA_00883	CGCACACCATGACGGCGTGC	24	2
ADAT3	HGLibA_00884	GCGCACCGTAGAAGACGCGC	12	0
ADAT3	HGLibA_00885	GCGTAAACTGGACGCAGACG	7	1
ADAT3	HGLibB_00881	GTCTGCGTCCAGTTTACGCA	28	0
ADAT3	HGLibB_00882	CGCATCCTGCGCGTCTTCTA	14	0
ADAT3	HGLibB_00883	TGCGTGGACCTCGTGGCGCG	12	0
ADC	HGLibA_00886	GTACACGATGGTCTTGGAGG	13	0
ADC	HGLibA_00887	CGAGGTAGCTGCCTTCTTCG	26	0
ADC	HGLibA_00888	GTTGGCGCAGATGATCTTAC	10	1
ADC	HGLibB_00884	CATCGTGTACCACCTTGATG	22	0
ADC	HGLibB_00885	TGAAGTGCCTGCCACGAGTC	28	0
ADC	HGLibB_00886	GATCTGTGCAATTTGCTTAC	13	0
ADCK1	HGLibA_00889	CTAATGACTTTGGCGCTGTC	29	2
ADCK1	HGLibA_00890	CTTAGAGATTCGCAACAACG	3	0
ADCK1	HGLibA_00891	AAGACCAACGACCTGCTGCG	11	0
ADCK1	HGLibB_00887	GCTTGCTTCGTGGACCAGCA	10	0
ADCK1	HGLibB_00888	GTACTTGCAGCTGAGATCTA	11	0
ADCK1	HGLibB_00889	AAGTACTCCTCTGAGCCATA	14	0
ADCK2	HGLibA_00892	GATTCTGAGCTTCGTAACGC	12	0
ADCK2	HGLibA_00893	TTCCCTCTGCCCGCTGCGAC	19	0
ADCK2	HGLibA_00894	ACTTGACGGCTTTCACATTC	38	0
ADCK2	HGLibB_00890	GAATTCCCGTGGACTTGAAA	8	0
ADCK2	HGLibB_00891	AATTCCTGCCTGCTGGTAAC	20	1
ADCK2	HGLibB_00892	ATCCTGGTTCAGGGTGCCAA	14	0
ADCK3	HGLibA_00895	GCGTGGTGCGGCACTCAAGC	13	0
ADCK3	HGLibA_00896	ATTGGCCGGCTGGCCAACTT	5	0
ADCK3	HGLibA_00897	GATCGTGCGCACGCTCTGCA	11	0
ADCK3	HGLibB_00893	AGCCGGCCAATCCTCGTCAC	19	1
ADCK3	HGLibB_00894	CAAGAAGAGCCTGCGCTCCG	9	0
ADCK3	HGLibB_00895	GGGGAACCCGGCTTCTCTAA	0	0
ADCK4	HGLibA_00898	GCTAGGAGTACTGGCCGAGA	12	0
ADCK4	HGLibA_00899	TGACCGCTCTCGAGAACGCA	10	0
ADCK4	HGLibA_00900	GCCCATCCTGGTAAAACTTT	4	0
ADCK4	HGLibB_00896	CATGGACTTCTTAGCCATCT	20	1
ADCK4	HGLibB_00897	GGACATTCGCAGGGCACGGG	6	0
ADCK4	HGLibB_00898	TGCCTCCCGCATCAGCCGCT	26	1
ADCK5	HGLibA_00901	GGTGCTCTCCACCGCGGTAG	22	0
ADCK5	HGLibA_00902	TGCACCAATGTTGTCCTTCG	30	0
ADCK5	HGLibA_00903	GGACTCGTTACCTTGGAGGA	10	0
ADCK5	HGLibB_00899	CCTCGGAGCCCGCTATGTCA	4	0
ADCK5	HGLibB_00900	AAACCTCTTCCACCCCTCGA	29	0
ADCK5	HGLibB_00901	CGTCCCCTGCTGTGTTCTTC	73	0
ADCY1	HGLibA_00904	GTTCACACCGACGAAGAGCA	11	0
ADCY1	HGLibA_00905	TGTCGCCGCATCAAGATTCT	19	0
ADCY1	HGLibA_00906	GGACTGCTACTACTGCGTGT	4	0
ADCY1	HGLibB_00902	CAAGTTCGATGAATTAGCCA	19	0
ADCY1	HGLibB_00903	TTCTGACTGAGCGTTCACAG	32	1
ADCY1	HGLibB_00904	ACTTGCCGAAGAGCTCATTG	15	1
ADCY10	HGLibA_00907	ACCTTAACTGCTCTCTGATC	6	0
ADCY10	HGLibA_00908	CCTGACCAATCACCAGAAAG	13	0
ADCY10	HGLibA_00909	CCCCCATACCTGCAAATTTC	8	0
ADCY10	HGLibB_00905	TTCATGCATTATTATCCTTC	26	0
ADCY10	HGLibB_00906	GGAGACATCCTGAAATTTGC	6	0
ADCY10	HGLibB_00907	AAATTCATCAAAATTAAAAT	7	0
ADCY2	HGLibA_00910	CCGCGACTTGATGCAATTAC	22	0
ADCY2	HGLibA_00911	GCTTATGGTAGGCTCCCGCC	16	0
ADCY2	HGLibA_00912	TCCATATCACCAACGAGAAG	7	0
ADCY2	HGLibB_00908	TTGTATGCCGCTTCACATAC	39	0
ADCY2	HGLibB_00909	ACACAGACTCGATGCAGACC	34	0
ADCY2	HGLibB_00910	TCCACAACCTGTATGTGAAG	13	0
ADCY3	HGLibA_00913	CACGCGCGAAGTTCAGGCCC	10	0
ADCY3	HGLibA_00914	CTTCTCCGAGCCCGAATACT	30	0
ADCY3	HGLibA_00915	TTACGAGATGGCCTCCACCA	7	0
ADCY3	HGLibB_00911	AGCCCACGATGTCGGCAAAG	6	0
ADCY3	HGLibB_00912	CATCCTCTTTGCCGACATCG	22	0
ADCY3	HGLibB_00913	CGCCGTCTGCTCCATCCTCA	27	0
ADCY4	HGLibA_00916	CAGCGCGACCCATACCAAGC	1	0
ADCY4	HGLibA_00917	TGGGTCGCGCTGCTAGCGCT	0	0
ADCY4	HGLibA_00918	CTCGTAGAAGAGGTCTTCGC	17	0
ADCY4	HGLibB_00914	GGCGGCGTCCCGCATGCCCA	12	0
ADCY4	HGLibB_00915	GATCGTGCTCTGTGCGCTCG	20	0
ADCY4	HGLibB_00916	GCTGTATCTTGGGCCACAGC	2	1
ADCY5	HGLibA_00919	GCGGTTCATCTTGGCGATCA	11	0
ADCY5	HGLibA_00920	CTGCACCCACTATCCGGCTG	8	1
ADCY5	HGLibA_00921	GGTGCAGACACCCACGATGT	35	0
ADCY5	HGLibB_00917	ACCTCACGTTGTCATGTTTC	33	0
ADCY5	HGLibB_00918	GCGCCCCTTCTACAACCACC	8	0
ADCY5	HGLibB_00919	AGCAGACATCAACGCCAAGC	13	0
ADCY6	HGLibA_00922	ACGCGTTGCGCTCGCCACCA	18	0
ADCY6	HGLibA_00923	GCAGTGTTGCCCGAGTGATG	16	0
ADCY6	HGLibA_00924	CCGCAGCCAGCTTGTCAAAC	11	0
ADCY6	HGLibB_00920	CCTGACTTACTTGTCTTTGC	20	0
ADCY6	HGLibB_00921	CCCTGAATGAGCTCTTTGCC	8	0
ADCY6	HGLibB_00922	GCAACACTGCAGTACCTGAA	9	0
ADCY7	HGLibA_00925	ACTTCTCGTAGAGCGCATCT	9	0
ADCY7	HGLibA_00926	CTACTTCCTCAACGAGGGCG	7	0
ADCY7	HGLibA_00927	TGTTACCTGCTCCCACGCAC	8	0
ADCY7	HGLibB_00923	GTTCGACGCATGGACAAAGG	15	0
ADCY7	HGLibB_00924	GACAGCGCCCCGCATGCTGA	17	0
ADCY7	HGLibB_00925	GCTTCACGACACCCAGTGTC	14	0
ADCY8	HGLibA_00928	CGTAGCCTATGCCGTCGCCC	30	2
ADCY8	HGLibA_00929	CCACTTCCGATTTGCGCCTT	22	0
ADCY8	HGLibA_00930	ATGGGCCAGTCGATCAAATC	9	0
ADCY8	HGLibB_00926	TCCATCGCTATGAGAACGTC	21	0
ADCY8	HGLibB_00927	GATCAACGACATGACCAATG	12	0
ADCY8	HGLibB_00928	CTTTGCCAGATTTGATCGAC	10	0
ADCY9	HGLibA_00931	CTTACCTGATGGACACCGCG	17	0
ADCY9	HGLibA_00932	TGTCCCTCGCGGTGTCCATC	66	0
ADCY9	HGLibA_00933	CGGCCCCCACGACGGTGGCG	6	0
ADCY9	HGLibB_00929	GAAGTTACAGTAGTGCACGA	23	0
ADCY9	HGLibB_00930	GGACAGGGGACAGCGTCATC	9	0
ADCY9	HGLibB_00931	ACAGCTGCAGCGAGACTCCT	22	0
ADCYAP1	HGLibA_00934	GGCTCCGAGCCATCGAAGTC	10	0
ADCYAP1	HGLibA_00935	CCGTGAAGATCCCGTCCGAG	6	0
ADCYAP1	HGLibA_00936	AACCCGCTGCCAGACTTCGA	9	0
ADCYAP1	HGLibB_00932	CCCGTTAGAGATGTCGCCCA	28	0
ADCYAP1	HGLibB_00933	GAAGCACCTGCAGTCGCTCG	15	0
ADCYAP1	HGLibB_00934	CAGCCTCGCTCCGCTACACA	5	0
ADCYAP1R1	HGLibA_00937	GTCTGGGAGACCGAAACCAT	6	0
ADCYAP1R1	HGLibA_00938	GTGTTGGAAGCCCGCCCATG	5	0
ADCYAP1R1	HGLibA_00939	CCCCTTACCTGAGAGATCTA	15	0
ADCYAP1R1	HGLibB_00935	CGAATCTTCAACCCAGACCA	9	0
ADCYAP1R1	HGLibB_00936	ATTGAAGCCCATCAGCTCAT	22	0
ADCYAP1R1	HGLibB_00937	GTTCCTCTTACCAATGGTTT	31	0
ADD1	HGLibA_00940	GACCAGAGTGAACTCCGAGC	3	0
ADD1	HGLibA_00941	CATGGCACCAGACCTTCGCC	12	0
ADD1	HGLibA_00942	GAATGGTGATTCTCGTGCTG	13	0
ADD1	HGLibB_00938	CCTCTTGCCAATCTCCCCGG	23	0
ADD1	HGLibB_00939	GAAAGCGCCTCCGGGGAGAT	0	0
ADD1	HGLibB_00940	TGAAGTGACTGCATCCAGTT	26	0
ADD2	HGLibA_00943	TGAAGTCCGCGATCTGTCGC	21	0
ADD2	HGLibA_00944	AGTACATGCGCCTTCGCAAC	21	3
ADD2	HGLibA_00945	CCGCATGAGCCGCTCCCCTT	37	1
ADD2	HGLibB_00941	CAGCAGTGTCTACCGACTCC	13	0
ADD2	HGLibB_00942	TTGCGAAGGCGCATGTACTC	8	0
ADD2	HGLibB_00943	GCGACAGATCGCGGACTTCA	25	0
ADD3	HGLibA_00946	ACAAGTCTACAAGTCTGTAC	20	0
ADD3	HGLibA_00947	ACAGGCCTTTCGGGAAGACT	8	0
ADD3	HGLibA_00948	ACACCTATCAATGACCTTCC	4	0
ADD3	HGLibB_00944	TGAAGCTACAGCCTCCAATT	42	0
ADD3	HGLibB_00945	TGTAATGCTAGTAATCCAGT	15	0
ADD3	HGLibB_00946	GTGTTGAATAGATTGCAGCA	6	0
ADH1A	HGLibA_00949	TCACCTTAATACGAACTTCA	3	0
ADH1A	HGLibA_00950	CCATGGTACCACTAACCACG	6	0
ADH1A	HGLibA_00951	CTGTGGCACAGATGACCACG	20	0
ADH1A	HGLibB_00947	AGAATCAACATGAGCACAGC	5	0
ADH1A	HGLibB_00948	GGTGGAGGTTGCACCTCCTA	15	0
ADH1A	HGLibB_00949	ACTCTGTAGATGGTGGCTGT	10	0
ADH1B	HGLibA_00952	CCAGGTTGCCACTAACCACG	43	0
ADH1B	HGLibA_00953	TCTCATCCACCACCGTGTAC	26	0
ADH1B	HGLibA_00954	GTCTGCAGTTAACGTTGCCA	24	2
ADH1B	HGLibB_00950	CTGTCACACAGATGACCACG	17	0
ADH1B	HGLibB_00951	ATGCGAACTTCATAAGCCTT	7	0
ADH1B	HGLibB_00952	TGTGGAGGTTGCACCTCCTA	32	1
ADH4	HGLibA_00955	AGACTTACATAAACCGATCC	19	0
ADH4	HGLibA_00956	CTAGCTTTCCCAGTGATCGT	34	0
ADH4	HGLibA_00957	GGAGTGACCAACGTCAAACC	8	0
ADH4	HGLibB_00953	AAGACAGCACAAGTCGAACC	4	0
ADH4	HGLibB_00954	CTTCAACCTCTTCAATGCAA	8	0
ADH4	HGLibB_00955	TTCCCACACAAATTTGTGAG	11	0
ADH5	HGLibA_00958	CTGATAGATCATTGCCACTG	17	1
ADH5	HGLibA_00959	GTGCTCATTGAGATGACCGA	6	0
ADH5	HGLibA_00960	ACTTCAGGTTATCAAGTGCA	28	0
ADH5	HGLibB_00956	AAGATACTAACCTTATCTTC	18	0
ADH5	HGLibB_00957	AGTCGGATTGGCAGTTATCA	12	0
ADH5	HGLibB_00958	ATCGGTGTGGCAAACCGCAG	4	0
ADH6	HGLibA_00961	TCCATACAGGTTGTGGCCAC	5	0
ADH6	HGLibA_00962	GCTGGAATCGTTGAGAGTAT	11	0
ADH6	HGLibA_00963	GATGCAAAGCAGCCATACTC	10	0
ADH6	HGLibB_00959	TGCACCAGGCTTCCAGAGTA	4	0
ADH6	HGLibB_00960	GAGGTACATTCTCCACACTG	9	0
ADH6	HGLibB_00961	ACACTCTTTCTGCCACAGTG	25	0
ADH7	HGLibA_00964	CCTACTCGCTCCTAATGCAA	5	0
ADH7	HGLibA_00965	AATGCTTGTCGCAACCCAGA	12	0
ADH7	HGLibA_00966	GACTAAAGAAGTTCGCATTA	6	0
ADH7	HGLibB_00962	ACTGGGATTGTAGAGAGCAT	15	0
ADH7	HGLibB_00963	ATCTGTGCGACAGATTCCTG	19	0
ADH7	HGLibB_00964	ATGCGAACTTCTTTAGTCTT	32	0
ADHFE1	HGLibA_00967	AGGATCAATCAGTCCCAGTG	3	0
ADHFE1	HGLibA_00968	CGACCACTCGGGCAGGCATG	26	0
ADHFE1	HGLibA_00969	TTACAATGTGGATCACCCAC	1	0
ADHFE1	HGLibB_00965	GGAATGTCTTACCCAATTTC	2	0
ADHFE1	HGLibB_00966	GCTGTTTCAAATATTAGATA	2	0
ADHFE1	HGLibB_00967	GCAGCAGTTACAAAGGAAGT	11	0
ADI1	HGLibA_00970	GAAATTTCACGTACTGCCCG	10	0
ADI1	HGLibA_00971	GCAGTGGGTACTTCGATGTG	15	0
ADI1	HGLibA_00972	GGGGATCTATCACCGCTTCA	8	0
ADI1	HGLibB_00968	TGGGGTTGCCGCGGGTCGCC	13	0
ADI1	HGLibB_00969	ACGACGCCCCGGGCGACCCG	5	0
ADI1	HGLibB_00970	CTTCAAAATGGTCAGCGGGC	6	0
ADIG	HGLibA_00973	GAAGTACCCTTTGATGCCGC	12	0
ADIG	HGLibA_00974	CTACGCTTCTTACTTAGCCA	7	0
ADIG	HGLibA_00975	AAATGACTCCAGTGTGTGCT	28	0
ADIG	HGLibB_00971	GACACTCCACGGCCAAGAGA	5	0
ADIG	HGLibB_00972	TCGTTCACCAGCGGCATCAA	12	0
ADIG	HGLibB_00973	CCCTTCCAGCAAAACTCAGC	7	0
ADIPOQ	HGLibA_00976	CCAGGGCATCCGGGCCATAA	10	0
ADIPOQ	HGLibA_00977	ATCGGTGAAACCGGAGTACC	19	0
ADIPOQ	HGLibA_00978	TAGGCAAAGTAGTACAGCCC	12	0
ADIPOQ	HGLibB_00974	GCCCGCCATCCAACCTGTGC	11	0
ADIPOQ	HGLibB_00975	GGGCGACCAAGTCTGGCTCC	2	0
ADIPOQ	HGLibB_00976	ATACCGCTCAGCATTCAGTG	27	0
ADIPOR1	HGLibA_00979	GTCCCACTGCGCCACAATGA	24	1
ADIPOR1	HGLibA_00980	CTGCCATCATTGTGGCGCAG	21	0
ADIPOR1	HGLibA_00981	GACAACGACTATCTGCTACA	5	0
ADIPOR1	HGLibB_00977	GCTCTTGAAGCAAGCCCGAA	2	0
ADIPOR1	HGLibB_00978	AAAACCACCTTCTCCTGTAG	4	0
ADIPOR1	HGLibB_00979	CCTGCAAGCCCACCACGCCA	12	0
ADIPOR2	HGLibA_00982	CTCATGATGTACTACCAGAC	9	0
ADIPOR2	HGLibA_00983	CTCTTCGTGTACCATCCAGT	28	0
ADIPOR2	HGLibA_00984	CTTACAAGCCCATCATGCTA	6	0
ADIPOR2	HGLibB_00980	ATACAGTGATGAAGCTCCTC	11	0
ADIPOR2	HGLibB_00981	GAGTCCTGCTGCACCCCAAT	36	0
ADIPOR2	HGLibB_00982	TCGCCCAAATATCTCCTTTG	8	0
ADIRF	HGLibA_00985	CTGGTTAGCAGTCTTGTCGA	9	0
ADIRF	HGLibA_00986	CATCGACAAGACTGCTAACC	28	1
ADIRF	HGLibA_00987	CACTTGCTGAGCTGCCGCTC	10	0
ADIRF	HGLibB_00983	CTGCAAGCCCTTGCTTGCCA	21	0
ADIRF	HGLibB_00984	TCTGTTCCAGTGTCAGCGGC	13	0
ADIRF	HGLibB_00985	GCTATCCTCACCGGCTTCCT	14	0
ADK	HGLibA_00988	AGCGCTCACCTCAGCGCTTG	15	0
ADK	HGLibA_00989	TGGAGGCGCCGCAAGCGCTG	4	0
ADK	HGLibA_00990	TTCAAAGTCGAATATCATGC	8	0
ADK	HGLibB_00986	GCTTGACATCTCTGCTGTAG	14	0
ADK	HGLibB_00987	GAGCCACTTTAATTGAATTC	16	0
ADK	HGLibB_00988	ACAGCAGAGATGTCAAGCAG	7	0
ADM	HGLibA_00991	CGACGCGACATCCAACCGAG	11	1
ADM	HGLibA_00992	TCCTAGGCGCTGACACCGCT	15	0
ADM	HGLibA_00993	ACAAGGACAACGTCGCCCCC	24	0
ADM	HGLibB_00989	TCTGGCGGTAGCGCTTGACT	24	1
ADM	HGLibB_00990	GGCGTAGTTACCTGTCTTCG	20	0
ADM	HGLibB_00991	GGCCGAATAAGGGTCTGGGC	9	0
ADM2	HGLibA_00994	AACTCATGGGACCGGCCGGC	6	0
ADM2	HGLibA_00995	ACCCGCGACCCGTCAAACCC	0	0
ADM2	HGLibA_00996	GTCTTCGGGGGCCCGAGTGT	5	0
ADM2	HGLibB_00992	CGCCATGGCCCGGATCCCGA	6	1
ADM2	HGLibB_00993	CCGGTCCCATGAGTTGCCAC	25	1
ADM2	HGLibB_00994	GGCCGTCGGGATCCGGGCCA	4	3
ADM5	HGLibA_00997	TCCAGTATATGATCTCCGCC	1	0
ADM5	HGLibA_00998	CCTACAGCTATGGGCGCCGC	17	1
ADM5	HGLibA_00999	CCCCTTGGGCGGAGAAGGCG	0	0
ADM5	HGLibB_00995	CTCCTCGCCTTCTCCGCCCA	40	2
ADM5	HGLibB_00996	GGTGGGTCCGGCATACGCCC	6	0
ADM5	HGLibB_00997	CTTCCGCCTCGCGCCACCGG	1	0
ADNP	HGLibA_01000	ATCGAAGACCATGAACGTAT	2	0
ADNP	HGLibA_01001	TGCTCGTAAGTGCGCTTCAC	12	1
[truncated: 121,413 more rows]
